# Supplementary material for: A simple optogenetic MAPK inhibitor design reveals resonance between transcription-regulating circuitry and temporally-encoded inputs
Source: Nat Commun. 2017 May 12;8:15017. doi: 10.1038/ncomms15017 (PMC5437309; doi:10.1038/ncomms15017)
Supplement: Supplementary Data — Full statistical analyses of data [file ncomms15017-s2.xlsx]

## Sheet: Summary
Posthoc tests for all data after ANOVA shown in the following sheets
Tabs indicate fig parts
Groups are labelled according to fig
("C1" = "empty vector")

## Sheet: 1 way Fig 1 F jip 10 11 12 13
Fig 1F
Number of families	1
Number of comparisons per family	45
Alpha	0.05
Bonferroni's multiple comparisons test	Mean Diff.	95.00% CI of diff.	Significant?	Summary	Adjusted P Value
C1 vs. 277	-4.942	-5.371 to -4.512	Yes	****	<0.0001	A-B
C1 vs. 11 CA	-0.07817	-0.5077 to 0.3513	No	ns	>0.9999	A-C
C1 vs. 11 IE	-3.364	-3.793 to -2.934	Yes	****	<0.0001	A-D
C1 vs. 10 CA	-0.06322	-0.4927 to 0.3663	No	ns	>0.9999	A-E
C1 vs. 10 IE	-0.7497	-1.179 to -0.3202	Yes	****	<0.0001	A-F
C1 vs. 12 CA	-0.1441	-0.5736 to 0.2854	No	ns	>0.9999	A-G
C1 vs. 12 IE	-1.382	-1.811 to -0.9524	Yes	****	<0.0001	A-H
C1 vs. 13 CA	-0.07809	-0.5076 to 0.3514	No	ns	>0.9999	A-I
C1 vs. 13 IE	-2.014	-2.443 to -1.584	Yes	****	<0.0001	A-J
277 vs. 11 CA	4.863	4.434 to 5.293	Yes	****	<0.0001	B-C
277 vs. 11 IE	1.578	1.148 to 2.007	Yes	****	<0.0001	B-D
277 vs. 10 CA	4.878	4.449 to 5.308	Yes	****	<0.0001	B-E
277 vs. 10 IE	4.192	3.762 to 4.621	Yes	****	<0.0001	B-F
277 vs. 12 CA	4.798	4.368 to 5.227	Yes	****	<0.0001	B-G
277 vs. 12 IE	3.56	3.13 to 3.989	Yes	****	<0.0001	B-H
277 vs. 13 CA	4.864	4.434 to 5.293	Yes	****	<0.0001	B-I
277 vs. 13 IE	2.928	2.498 to 3.357	Yes	****	<0.0001	B-J
11 CA vs. 11 IE	-3.286	-3.715 to -2.856	Yes	****	<0.0001	C-D
11 CA vs. 10 CA	0.01495	-0.4145 to 0.4444	No	ns	>0.9999	C-E
11 CA vs. 10 IE	-0.6715	-1.101 to -0.2421	Yes	***	0.0004	C-F
11 CA vs. 12 CA	-0.0659	-0.4954 to 0.3636	No	ns	>0.9999	C-G
11 CA vs. 12 IE	-1.304	-1.733 to -0.8742	Yes	****	<0.0001	C-H
11 CA vs. 13 CA	8.433e-05	-0.4294 to 0.4296	No	ns	>0.9999	C-I
11 CA vs. 13 IE	-1.936	-2.365 to -1.506	Yes	****	<0.0001	C-J
11 IE vs. 10 CA	3.301	2.871 to 3.73	Yes	****	<0.0001	D-E
11 IE vs. 10 IE	2.614	2.185 to 3.044	Yes	****	<0.0001	D-F
11 IE vs. 12 CA	3.22	2.79 to 3.649	Yes	****	<0.0001	D-G
11 IE vs. 12 IE	1.982	1.553 to 2.412	Yes	****	<0.0001	D-H
11 IE vs. 13 CA	3.286	2.856 to 3.715	Yes	****	<0.0001	D-I
11 IE vs. 13 IE	1.35	0.9206 to 1.78	Yes	****	<0.0001	D-J
10 CA vs. 10 IE	-0.6865	-1.116 to -0.257	Yes	***	0.0003	E-F
10 CA vs. 12 CA	-0.08085	-0.5103 to 0.3486	No	ns	>0.9999	E-G
10 CA vs. 12 IE	-1.319	-1.748 to -0.8891	Yes	****	<0.0001	E-H
10 CA vs. 13 CA	-0.01487	-0.4443 to 0.4146	No	ns	>0.9999	E-I
10 CA vs. 13 IE	-1.951	-2.38 to -1.521	Yes	****	<0.0001	E-J
10 IE vs. 12 CA	0.6056	0.1762 to 1.035	Yes	**	0.0013	F-G
10 IE vs. 12 IE	-0.6321	-1.062 to -0.2026	Yes	***	0.0008	F-H
10 IE vs. 13 CA	0.6716	0.2421 to 1.101	Yes	***	0.0004	F-I
10 IE vs. 13 IE	-1.264	-1.694 to -0.8346	Yes	****	<0.0001	F-J
12 CA vs. 12 IE	-1.238	-1.667 to -0.8083	Yes	****	<0.0001	G-H
12 CA vs. 13 CA	0.06599	-0.3635 to 0.4955	No	ns	>0.9999	G-I
12 CA vs. 13 IE	-1.87	-2.299 to -1.44	Yes	****	<0.0001	G-J
12 IE vs. 13 CA	1.304	0.8743 to 1.733	Yes	****	<0.0001	H-I
12 IE vs. 13 IE	-0.632	-1.061 to -0.2025	Yes	***	0.0008	H-J
13 CA vs. 13 IE	-1.936	-2.365 to -1.506	Yes	****	<0.0001	I-J
Test details	Mean 1	Mean 2	Mean Diff.	SE of diff.	n1	n2	t	DF
C1 vs. 277	0.03555	4.977	-4.942	0.1129	3	3	43.77	20
C1 vs. 11 CA	0.03555	0.1137	-0.07817	0.1129	3	3	0.6925	20
C1 vs. 11 IE	0.03555	3.399	-3.364	0.1129	3	3	29.8	20
C1 vs. 10 CA	0.03555	0.09877	-0.06322	0.1129	3	3	0.56	20
C1 vs. 10 IE	0.03555	0.7853	-0.7497	0.1129	3	3	6.641	20
C1 vs. 12 CA	0.03555	0.1796	-0.1441	0.1129	3	3	1.276	20
C1 vs. 12 IE	0.03555	1.417	-1.382	0.1129	3	3	12.24	20
C1 vs. 13 CA	0.03555	0.1136	-0.07809	0.1129	3	3	0.6917	20
C1 vs. 13 IE	0.03555	2.049	-2.014	0.1129	3	3	17.84	20
277 vs. 11 CA	4.977	0.1137	4.863	0.1129	3	3	43.08	20
277 vs. 11 IE	4.977	3.399	1.578	0.1129	3	3	13.98	20
277 vs. 10 CA	4.977	0.09877	4.878	0.1129	3	3	43.21	20
277 vs. 10 IE	4.977	0.7853	4.192	0.1129	3	3	37.13	20
277 vs. 12 CA	4.977	0.1796	4.798	0.1129	3	3	42.5	20
277 vs. 12 IE	4.977	1.417	3.56	0.1129	3	3	31.53	20
277 vs. 13 CA	4.977	0.1136	4.864	0.1129	3	3	43.08	20
277 vs. 13 IE	4.977	2.049	2.928	0.1129	3	3	25.93	20
11 CA vs. 11 IE	0.1137	3.399	-3.286	0.1129	3	3	29.11	20
11 CA vs. 10 CA	0.1137	0.09877	0.01495	0.1129	3	3	0.1324	20
11 CA vs. 10 IE	0.1137	0.7853	-0.6715	0.1129	3	3	5.949	20
11 CA vs. 12 CA	0.1137	0.1796	-0.0659	0.1129	3	3	0.5838	20
11 CA vs. 12 IE	0.1137	1.417	-1.304	0.1129	3	3	11.55	20
11 CA vs. 13 CA	0.1137	0.1136	8.433e-05	0.1129	3	3	0.000747	20
11 CA vs. 13 IE	0.1137	2.049	-1.936	0.1129	3	3	17.15	20
11 IE vs. 10 CA	3.399	0.09877	3.301	0.1129	3	3	29.24	20
11 IE vs. 10 IE	3.399	0.7853	2.614	0.1129	3	3	23.16	20
11 IE vs. 12 CA	3.399	0.1796	3.22	0.1129	3	3	28.52	20
11 IE vs. 12 IE	3.399	1.417	1.982	0.1129	3	3	17.56	20
11 IE vs. 13 CA	3.399	0.1136	3.286	0.1129	3	3	29.11	20
11 IE vs. 13 IE	3.399	2.049	1.35	0.1129	3	3	11.96	20
10 CA vs. 10 IE	0.09877	0.7853	-0.6865	0.1129	3	3	6.081	20
10 CA vs. 12 CA	0.09877	0.1796	-0.08085	0.1129	3	3	0.7162	20
10 CA vs. 12 IE	0.09877	1.417	-1.319	0.1129	3	3	11.68	20
10 CA vs. 13 CA	0.09877	0.1136	-0.01487	0.1129	3	3	0.1317	20
10 CA vs. 13 IE	0.09877	2.049	-1.951	0.1129	3	3	17.28	20
10 IE vs. 12 CA	0.7853	0.1796	0.6056	0.1129	3	3	5.365	20
10 IE vs. 12 IE	0.7853	1.417	-0.6321	0.1129	3	3	5.599	20
10 IE vs. 13 CA	0.7853	0.1136	0.6716	0.1129	3	3	5.949	20
10 IE vs. 13 IE	0.7853	2.049	-1.264	0.1129	3	3	11.2	20
12 CA vs. 12 IE	0.1796	1.417	-1.238	0.1129	3	3	10.96	20
12 CA vs. 13 CA	0.1796	0.1136	0.06599	0.1129	3	3	0.5845	20
12 CA vs. 13 IE	0.1796	2.049	-1.87	0.1129	3	3	16.56	20
12 IE vs. 13 CA	1.417	0.1136	1.304	0.1129	3	3	11.55	20
12 IE vs. 13 IE	1.417	2.049	-0.632	0.1129	3	3	5.598	20
13 CA vs. 13 IE	0.1136	2.049	-1.936	0.1129	3	3	17.15	20

## Sheet: 1 way Fig 1 G CA IE fold change
Fig 1G
Number of families	1
Number of comparisons per family	6
Alpha	0.05
Bonferroni's multiple comparisons test	Mean Diff.	95.00% CI of diff.	Significant?	Summary	Adjusted P Value
11 vs. 10	21.79	15.19 to 28.39	Yes	****	<0.0001	A-B
11 vs. 12	22.31	15.71 to 28.91	Yes	****	<0.0001	A-C
11 vs. 13	12.09	5.497 to 18.69	Yes	**	0.0013	A-D
10 vs. 12	0.522	-6.075 to 7.119	No	ns	>0.9999	B-C
10 vs. 13	-9.695	-16.29 to -3.098	Yes	**	0.0055	B-D
12 vs. 13	-10.22	-16.81 to -3.62	Yes	**	0.0039	C-D
Test details	Mean 1	Mean 2	Mean Diff.	SE of diff.	n1	n2	t	DF
11 vs. 10	30.21	8.42	21.79	1.896	3	3	11.49	8
11 vs. 12	30.21	7.898	22.31	1.896	3	3	11.77	8
11 vs. 13	30.21	18.12	12.09	1.896	3	3	6.377	8
10 vs. 12	8.42	7.898	0.522	1.896	3	3	0.2753	8
10 vs. 13	8.42	18.12	-9.695	1.896	3	3	5.112	8
12 vs. 13	7.898	18.12	-10.22	1.896	3	3	5.388	8

## Sheet: 1 way Fig 2 BCDE jnk 1 2 3
Fig 2 BCDE
Number of families	1
Number of comparisons per family	120
Alpha	0.05
Bonferroni's multiple comparisons test	Mean Diff.	95.00% CI of diff.	Significant?	Summary	Adjusted P Value
GST C1 vs. GST JBD	-0.00743	-0.8106 to 0.7958	No	ns	>0.9999	A-B
GST C1 vs. GST CA	-0.02191	-0.8251 to 0.7813	No	ns	>0.9999	A-C
GST C1 vs. GST IE	-0.01848	-0.8217 to 0.7847	No	ns	>0.9999	A-D
GST C1 vs. JNK 1 C1	0.004245	-0.799 to 0.8074	No	ns	>0.9999	A-E
GST C1 vs. JNK1 JBD	-5.876	-6.679 to -5.073	Yes	****	<0.0001	A-F
GST C1 vs. JNK1 CA	-0.06298	-0.8662 to 0.7402	No	ns	>0.9999	A-G
GST C1 vs. JNK1 IE	-3.311	-4.114 to -2.507	Yes	****	<0.0001	A-H
GST C1 vs. JNK2 C1	0.04798	-0.7552 to 0.8512	No	ns	>0.9999	A-I
GST C1 vs. JNK2 JBD	-2.838	-3.641 to -2.035	Yes	****	<0.0001	A-J
GST C1 vs. JNK2 CA	-0.0351	-0.8383 to 0.7681	No	ns	>0.9999	A-K
GST C1 vs. JNK2 IE	-0.2652	-1.068 to 0.538	No	ns	>0.9999	A-L
GST C1 vs. JNK3 C1	0.008871	-0.7943 to 0.8121	No	ns	>0.9999	A-M
GST C1 vs. JNK3 JBD	-4.62	-5.423 to -3.817	Yes	****	<0.0001	A-N
GST C1 vs. JNK3 CA	-0.03085	-0.8341 to 0.7724	No	ns	>0.9999	A-O
GST C1 vs. JNK3 IE	-1.603	-2.406 to -0.8	Yes	****	<0.0001	A-P
GST JBD vs. GST CA	-0.01448	-0.8177 to 0.7887	No	ns	>0.9999	B-C
GST JBD vs. GST IE	-0.01106	-0.8143 to 0.7921	No	ns	>0.9999	B-D
GST JBD vs. JNK 1 C1	0.01168	-0.7915 to 0.8149	No	ns	>0.9999	B-E
GST JBD vs. JNK1 JBD	-5.869	-6.672 to -5.066	Yes	****	<0.0001	B-F
GST JBD vs. JNK1 CA	-0.05555	-0.8588 to 0.7477	No	ns	>0.9999	B-G
GST JBD vs. JNK1 IE	-3.303	-4.106 to -2.5	Yes	****	<0.0001	B-H
GST JBD vs. JNK2 C1	0.05541	-0.7478 to 0.8586	No	ns	>0.9999	B-I
GST JBD vs. JNK2 JBD	-2.831	-3.634 to -2.027	Yes	****	<0.0001	B-J
GST JBD vs. JNK2 CA	-0.02767	-0.8309 to 0.7755	No	ns	>0.9999	B-K
GST JBD vs. JNK2 IE	-0.2578	-1.061 to 0.5454	No	ns	>0.9999	B-L
GST JBD vs. JNK3 C1	0.0163	-0.7869 to 0.8195	No	ns	>0.9999	B-M
GST JBD vs. JNK3 JBD	-4.613	-5.416 to -3.809	Yes	****	<0.0001	B-N
GST JBD vs. JNK3 CA	-0.02342	-0.8266 to 0.7798	No	ns	>0.9999	B-O
GST JBD vs. JNK3 IE	-1.596	-2.399 to -0.7925	Yes	****	<0.0001	B-P
GST CA vs. GST IE	0.003429	-0.7998 to 0.8066	No	ns	>0.9999	C-D
GST CA vs. JNK 1 C1	0.02616	-0.777 to 0.8294	No	ns	>0.9999	C-E
GST CA vs. JNK1 JBD	-5.854	-6.657 to -5.051	Yes	****	<0.0001	C-F
GST CA vs. JNK1 CA	-0.04107	-0.8443 to 0.7621	No	ns	>0.9999	C-G
GST CA vs. JNK1 IE	-3.289	-4.092 to -2.486	Yes	****	<0.0001	C-H
GST CA vs. JNK2 C1	0.06989	-0.7333 to 0.8731	No	ns	>0.9999	C-I
GST CA vs. JNK2 JBD	-2.816	-3.619 to -2.013	Yes	****	<0.0001	C-J
GST CA vs. JNK2 CA	-0.01319	-0.8164 to 0.79	No	ns	>0.9999	C-K
GST CA vs. JNK2 IE	-0.2433	-1.046 to 0.5599	No	ns	>0.9999	C-L
GST CA vs. JNK3 C1	0.03078	-0.7724 to 0.834	No	ns	>0.9999	C-M
GST CA vs. JNK3 JBD	-4.598	-5.401 to -3.795	Yes	****	<0.0001	C-N
GST CA vs. JNK3 CA	-0.008936	-0.8121 to 0.7943	No	ns	>0.9999	C-O
GST CA vs. JNK3 IE	-1.581	-2.384 to -0.7781	Yes	****	<0.0001	C-P
GST IE vs. JNK 1 C1	0.02273	-0.7805 to 0.8259	No	ns	>0.9999	D-E
GST IE vs. JNK1 JBD	-5.858	-6.661 to -5.055	Yes	****	<0.0001	D-F
GST IE vs. JNK1 CA	-0.04449	-0.8477 to 0.7587	No	ns	>0.9999	D-G
GST IE vs. JNK1 IE	-3.292	-4.095 to -2.489	Yes	****	<0.0001	D-H
GST IE vs. JNK2 C1	0.06646	-0.7367 to 0.8697	No	ns	>0.9999	D-I
GST IE vs. JNK2 JBD	-2.82	-3.623 to -2.016	Yes	****	<0.0001	D-J
GST IE vs. JNK2 CA	-0.01662	-0.8198 to 0.7866	No	ns	>0.9999	D-K
GST IE vs. JNK2 IE	-0.2467	-1.05 to 0.5565	No	ns	>0.9999	D-L
GST IE vs. JNK3 C1	0.02736	-0.7758 to 0.8306	No	ns	>0.9999	D-M
GST IE vs. JNK3 JBD	-4.602	-5.405 to -3.798	Yes	****	<0.0001	D-N
GST IE vs. JNK3 CA	-0.01236	-0.8156 to 0.7908	No	ns	>0.9999	D-O
GST IE vs. JNK3 IE	-1.585	-2.388 to -0.7815	Yes	****	<0.0001	D-P
JNK 1 C1 vs. JNK1 JBD	-5.88	-6.684 to -5.077	Yes	****	<0.0001	E-F
JNK 1 C1 vs. JNK1 CA	-0.06722	-0.8704 to 0.736	No	ns	>0.9999	E-G
JNK 1 C1 vs. JNK1 IE	-3.315	-4.118 to -2.512	Yes	****	<0.0001	E-H
JNK 1 C1 vs. JNK2 C1	0.04373	-0.7595 to 0.8469	No	ns	>0.9999	E-I
JNK 1 C1 vs. JNK2 JBD	-2.842	-3.645 to -2.039	Yes	****	<0.0001	E-J
JNK 1 C1 vs. JNK2 CA	-0.03935	-0.8426 to 0.7639	No	ns	>0.9999	E-K
JNK 1 C1 vs. JNK2 IE	-0.2694	-1.073 to 0.5338	No	ns	>0.9999	E-L
JNK 1 C1 vs. JNK3 C1	0.004626	-0.7986 to 0.8078	No	ns	>0.9999	E-M
JNK 1 C1 vs. JNK3 JBD	-4.624	-5.428 to -3.821	Yes	****	<0.0001	E-N
JNK 1 C1 vs. JNK3 CA	-0.03509	-0.8383 to 0.7681	No	ns	>0.9999	E-O
JNK 1 C1 vs. JNK3 IE	-1.607	-2.411 to -0.8042	Yes	****	<0.0001	E-P
JNK1 JBD vs. JNK1 CA	5.813	5.01 to 6.616	Yes	****	<0.0001	F-G
JNK1 JBD vs. JNK1 IE	2.565	1.762 to 3.369	Yes	****	<0.0001	F-H
JNK1 JBD vs. JNK2 C1	5.924	5.121 to 6.727	Yes	****	<0.0001	F-I
JNK1 JBD vs. JNK2 JBD	3.038	2.235 to 3.841	Yes	****	<0.0001	F-J
JNK1 JBD vs. JNK2 CA	5.841	5.038 to 6.644	Yes	****	<0.0001	F-K
JNK1 JBD vs. JNK2 IE	5.611	4.808 to 6.414	Yes	****	<0.0001	F-L
JNK1 JBD vs. JNK3 C1	5.885	5.082 to 6.688	Yes	****	<0.0001	F-M
JNK1 JBD vs. JNK3 JBD	1.256	0.4529 to 2.059	Yes	****	<0.0001	F-N
JNK1 JBD vs. JNK3 CA	5.845	5.042 to 6.649	Yes	****	<0.0001	F-O
JNK1 JBD vs. JNK3 IE	4.273	3.47 to 5.076	Yes	****	<0.0001	F-P
JNK1 CA vs. JNK1 IE	-3.248	-4.051 to -2.445	Yes	****	<0.0001	G-H
JNK1 CA vs. JNK2 C1	0.111	-0.6922 to 0.9142	No	ns	>0.9999	G-I
JNK1 CA vs. JNK2 JBD	-2.775	-3.578 to -1.972	Yes	****	<0.0001	G-J
JNK1 CA vs. JNK2 CA	0.02788	-0.7753 to 0.8311	No	ns	>0.9999	G-K
JNK1 CA vs. JNK2 IE	-0.2022	-1.005 to 0.601	No	ns	>0.9999	G-L
JNK1 CA vs. JNK3 C1	0.07185	-0.7314 to 0.8751	No	ns	>0.9999	G-M
JNK1 CA vs. JNK3 JBD	-4.557	-5.36 to -3.754	Yes	****	<0.0001	G-N
JNK1 CA vs. JNK3 CA	0.03213	-0.7711 to 0.8353	No	ns	>0.9999	G-O
JNK1 CA vs. JNK3 IE	-1.54	-2.343 to -0.737	Yes	****	<0.0001	G-P
JNK1 IE vs. JNK2 C1	3.359	2.555 to 4.162	Yes	****	<0.0001	H-I
JNK1 IE vs. JNK2 JBD	0.4727	-0.3305 to 1.276	No	ns	>0.9999	H-J
JNK1 IE vs. JNK2 CA	3.276	2.472 to 4.079	Yes	****	<0.0001	H-K
JNK1 IE vs. JNK2 IE	3.045	2.242 to 3.849	Yes	****	<0.0001	H-L
JNK1 IE vs. JNK3 C1	3.32	2.516 to 4.123	Yes	****	<0.0001	H-M
JNK1 IE vs. JNK3 JBD	-1.309	-2.113 to -0.5062	Yes	****	<0.0001	H-N
JNK1 IE vs. JNK3 CA	3.28	2.477 to 4.083	Yes	****	<0.0001	H-O
JNK1 IE vs. JNK3 IE	1.708	0.9043 to 2.511	Yes	****	<0.0001	H-P
JNK2 C1 vs. JNK2 JBD	-2.886	-3.689 to -2.083	Yes	****	<0.0001	I-J
JNK2 C1 vs. JNK2 CA	-0.08308	-0.8863 to 0.7201	No	ns	>0.9999	I-K
JNK2 C1 vs. JNK2 IE	-0.3132	-1.116 to 0.49	No	ns	>0.9999	I-L
JNK2 C1 vs. JNK3 C1	-0.03911	-0.8423 to 0.7641	No	ns	>0.9999	I-M
JNK2 C1 vs. JNK3 JBD	-4.668	-5.471 to -3.865	Yes	****	<0.0001	I-N
JNK2 C1 vs. JNK3 CA	-0.07883	-0.882 to 0.7244	No	ns	>0.9999	I-O
JNK2 C1 vs. JNK3 IE	-1.651	-2.454 to -0.848	Yes	****	<0.0001	I-P
JNK2 JBD vs. JNK2 CA	2.803	2 to 3.606	Yes	****	<0.0001	J-K
JNK2 JBD vs. JNK2 IE	2.573	1.77 to 3.376	Yes	****	<0.0001	J-L
JNK2 JBD vs. JNK3 C1	2.847	2.044 to 3.65	Yes	****	<0.0001	J-M
JNK2 JBD vs. JNK3 JBD	-1.782	-2.585 to -0.9789	Yes	****	<0.0001	J-N
JNK2 JBD vs. JNK3 CA	2.807	2.004 to 3.61	Yes	****	<0.0001	J-O
JNK2 JBD vs. JNK3 IE	1.235	0.4316 to 2.038	Yes	***	0.0001	J-P
JNK2 CA vs. JNK2 IE	-0.2301	-1.033 to 0.5731	No	ns	>0.9999	K-L
JNK2 CA vs. JNK3 C1	0.04397	-0.7592 to 0.8472	No	ns	>0.9999	K-M
JNK2 CA vs. JNK3 JBD	-4.585	-5.388 to -3.782	Yes	****	<0.0001	K-N
JNK2 CA vs. JNK3 CA	0.004254	-0.7989 to 0.8075	No	ns	>0.9999	K-O
JNK2 CA vs. JNK3 IE	-1.568	-2.371 to -0.7649	Yes	****	<0.0001	K-P
JNK2 IE vs. JNK3 C1	0.2741	-0.5291 to 1.077	No	ns	>0.9999	L-M
JNK2 IE vs. JNK3 JBD	-4.355	-5.158 to -3.552	Yes	****	<0.0001	L-N
JNK2 IE vs. JNK3 CA	0.2343	-0.5689 to 1.038	No	ns	>0.9999	L-O
JNK2 IE vs. JNK3 IE	-1.338	-2.141 to -0.5348	Yes	****	<0.0001	L-P
JNK3 C1 vs. JNK3 JBD	-4.629	-5.432 to -3.826	Yes	****	<0.0001	M-N
JNK3 C1 vs. JNK3 CA	-0.03972	-0.8429 to 0.7635	No	ns	>0.9999	M-O
JNK3 C1 vs. JNK3 IE	-1.612	-2.415 to -0.8088	Yes	****	<0.0001	M-P
JNK3 JBD vs. JNK3 CA	4.589	3.786 to 5.392	Yes	****	<0.0001	N-O
JNK3 JBD vs. JNK3 IE	3.017	2.214 to 3.82	Yes	****	<0.0001	N-P
JNK3 CA vs. JNK3 IE	-1.572	-2.376 to -0.7691	Yes	****	<0.0001	O-P
Test details	Mean 1	Mean 2	Mean Diff.	SE of diff.	n1	n2	t	DF
GST C1 vs. GST JBD	0.05361	0.06104	-0.00743	0.204	3	3	0.03643	32
GST C1 vs. GST CA	0.05361	0.07552	-0.02191	0.204	3	3	0.1074	32
GST C1 vs. GST IE	0.05361	0.07209	-0.01848	0.204	3	3	0.09063	32
GST C1 vs. JNK 1 C1	0.05361	0.04936	0.004245	0.204	3	3	0.02081	32
GST C1 vs. JNK1 JBD	0.05361	5.93	-5.876	0.204	3	3	28.81	32
GST C1 vs. JNK1 CA	0.05361	0.1166	-0.06298	0.204	3	3	0.3088	32
GST C1 vs. JNK1 IE	0.05361	3.364	-3.311	0.204	3	3	16.23	32
GST C1 vs. JNK2 C1	0.05361	0.005628	0.04798	0.204	3	3	0.2352	32
GST C1 vs. JNK2 JBD	0.05361	2.892	-2.838	0.204	3	3	13.91	32
GST C1 vs. JNK2 CA	0.05361	0.08871	-0.0351	0.204	3	3	0.1721	32
GST C1 vs. JNK2 IE	0.05361	0.3188	-0.2652	0.204	3	3	1.3	32
GST C1 vs. JNK3 C1	0.05361	0.04474	0.008871	0.204	3	3	0.04349	32
GST C1 vs. JNK3 JBD	0.05361	4.674	-4.62	0.204	3	3	22.65	32
GST C1 vs. JNK3 CA	0.05361	0.08446	-0.03085	0.204	3	3	0.1513	32
GST C1 vs. JNK3 IE	0.05361	1.657	-1.603	0.204	3	3	7.86	32
GST JBD vs. GST CA	0.06104	0.07552	-0.01448	0.204	3	3	0.07101	32
GST JBD vs. GST IE	0.06104	0.07209	-0.01106	0.204	3	3	0.0542	32
GST JBD vs. JNK 1 C1	0.06104	0.04936	0.01168	0.204	3	3	0.05724	32
GST JBD vs. JNK1 JBD	0.06104	5.93	-5.869	0.204	3	3	28.77	32
GST JBD vs. JNK1 CA	0.06104	0.1166	-0.05555	0.204	3	3	0.2724	32
GST JBD vs. JNK1 IE	0.06104	3.364	-3.303	0.204	3	3	16.2	32
GST JBD vs. JNK2 C1	0.06104	0.005628	0.05541	0.204	3	3	0.2717	32
GST JBD vs. JNK2 JBD	0.06104	2.892	-2.831	0.204	3	3	13.88	32
GST JBD vs. JNK2 CA	0.06104	0.08871	-0.02767	0.204	3	3	0.1357	32
GST JBD vs. JNK2 IE	0.06104	0.3188	-0.2578	0.204	3	3	1.264	32
GST JBD vs. JNK3 C1	0.06104	0.04474	0.0163	0.204	3	3	0.07992	32
GST JBD vs. JNK3 JBD	0.06104	4.674	-4.613	0.204	3	3	22.62	32
GST JBD vs. JNK3 CA	0.06104	0.08446	-0.02342	0.204	3	3	0.1148	32
GST JBD vs. JNK3 IE	0.06104	1.657	-1.596	0.204	3	3	7.824	32
GST CA vs. GST IE	0.07552	0.07209	0.003429	0.204	3	3	0.01681	32
GST CA vs. JNK 1 C1	0.07552	0.04936	0.02616	0.204	3	3	0.1283	32
GST CA vs. JNK1 JBD	0.07552	5.93	-5.854	0.204	3	3	28.7	32
GST CA vs. JNK1 CA	0.07552	0.1166	-0.04107	0.204	3	3	0.2013	32
GST CA vs. JNK1 IE	0.07552	3.364	-3.289	0.204	3	3	16.12	32
GST CA vs. JNK2 C1	0.07552	0.005628	0.06989	0.204	3	3	0.3427	32
GST CA vs. JNK2 JBD	0.07552	2.892	-2.816	0.204	3	3	13.81	32
GST CA vs. JNK2 CA	0.07552	0.08871	-0.01319	0.204	3	3	0.06467	32
GST CA vs. JNK2 IE	0.07552	0.3188	-0.2433	0.204	3	3	1.193	32
GST CA vs. JNK3 C1	0.07552	0.04474	0.03078	0.204	3	3	0.1509	32
GST CA vs. JNK3 JBD	0.07552	4.674	-4.598	0.204	3	3	22.54	32
GST CA vs. JNK3 CA	0.07552	0.08446	-0.008936	0.204	3	3	0.04381	32
GST CA vs. JNK3 IE	0.07552	1.657	-1.581	0.204	3	3	7.753	32
GST IE vs. JNK 1 C1	0.07209	0.04936	0.02273	0.204	3	3	0.1114	32
GST IE vs. JNK1 JBD	0.07209	5.93	-5.858	0.204	3	3	28.72	32
GST IE vs. JNK1 CA	0.07209	0.1166	-0.04449	0.204	3	3	0.2182	32
GST IE vs. JNK1 IE	0.07209	3.364	-3.292	0.204	3	3	16.14	32
GST IE vs. JNK2 C1	0.07209	0.005628	0.06646	0.204	3	3	0.3259	32
GST IE vs. JNK2 JBD	0.07209	2.892	-2.82	0.204	3	3	13.82	32
GST IE vs. JNK2 CA	0.07209	0.08871	-0.01662	0.204	3	3	0.08148	32
GST IE vs. JNK2 IE	0.07209	0.3188	-0.2467	0.204	3	3	1.21	32
GST IE vs. JNK3 C1	0.07209	0.04474	0.02736	0.204	3	3	0.1341	32
GST IE vs. JNK3 JBD	0.07209	4.674	-4.602	0.204	3	3	22.56	32
GST IE vs. JNK3 CA	0.07209	0.08446	-0.01236	0.204	3	3	0.06062	32
GST IE vs. JNK3 IE	0.07209	1.657	-1.585	0.204	3	3	7.77	32
JNK 1 C1 vs. JNK1 JBD	0.04936	5.93	-5.88	0.204	3	3	28.83	32
JNK 1 C1 vs. JNK1 CA	0.04936	0.1166	-0.06722	0.204	3	3	0.3296	32
JNK 1 C1 vs. JNK1 IE	0.04936	3.364	-3.315	0.204	3	3	16.25	32
JNK 1 C1 vs. JNK2 C1	0.04936	0.005628	0.04373	0.204	3	3	0.2144	32
JNK 1 C1 vs. JNK2 JBD	0.04936	2.892	-2.842	0.204	3	3	13.94	32
JNK 1 C1 vs. JNK2 CA	0.04936	0.08871	-0.03935	0.204	3	3	0.1929	32
JNK 1 C1 vs. JNK2 IE	0.04936	0.3188	-0.2694	0.204	3	3	1.321	32
JNK 1 C1 vs. JNK3 C1	0.04936	0.04474	0.004626	0.204	3	3	0.02268	32
JNK 1 C1 vs. JNK3 JBD	0.04936	4.674	-4.624	0.204	3	3	22.67	32
JNK 1 C1 vs. JNK3 CA	0.04936	0.08446	-0.03509	0.204	3	3	0.1721	32
JNK 1 C1 vs. JNK3 IE	0.04936	1.657	-1.607	0.204	3	3	7.881	32
JNK1 JBD vs. JNK1 CA	5.93	0.1166	5.813	0.204	3	3	28.5	32
JNK1 JBD vs. JNK1 IE	5.93	3.364	2.565	0.204	3	3	12.58	32
JNK1 JBD vs. JNK2 C1	5.93	0.005628	5.924	0.204	3	3	29.05	32
JNK1 JBD vs. JNK2 JBD	5.93	2.892	3.038	0.204	3	3	14.9	32
JNK1 JBD vs. JNK2 CA	5.93	0.08871	5.841	0.204	3	3	28.64	32
JNK1 JBD vs. JNK2 IE	5.93	0.3188	5.611	0.204	3	3	27.51	32
JNK1 JBD vs. JNK3 C1	5.93	0.04474	5.885	0.204	3	3	28.85	32
JNK1 JBD vs. JNK3 JBD	5.93	4.674	1.256	0.204	3	3	6.159	32
JNK1 JBD vs. JNK3 CA	5.93	0.08446	5.845	0.204	3	3	28.66	32
JNK1 JBD vs. JNK3 IE	5.93	1.657	4.273	0.204	3	3	20.95	32
JNK1 CA vs. JNK1 IE	0.1166	3.364	-3.248	0.204	3	3	15.92	32
JNK1 CA vs. JNK2 C1	0.1166	0.005628	0.111	0.204	3	3	0.544	32
JNK1 CA vs. JNK2 JBD	0.1166	2.892	-2.775	0.204	3	3	13.61	32
JNK1 CA vs. JNK2 CA	0.1166	0.08871	0.02788	0.204	3	3	0.1367	32
JNK1 CA vs. JNK2 IE	0.1166	0.3188	-0.2022	0.204	3	3	0.9914	32
JNK1 CA vs. JNK3 C1	0.1166	0.04474	0.07185	0.204	3	3	0.3523	32
JNK1 CA vs. JNK3 JBD	0.1166	4.674	-4.557	0.204	3	3	22.34	32
JNK1 CA vs. JNK3 CA	0.1166	0.08446	0.03213	0.204	3	3	0.1575	32
JNK1 CA vs. JNK3 IE	0.1166	1.657	-1.54	0.204	3	3	7.552	32
JNK1 IE vs. JNK2 C1	3.364	0.005628	3.359	0.204	3	3	16.47	32
JNK1 IE vs. JNK2 JBD	3.364	2.892	0.4727	0.204	3	3	2.318	32
JNK1 IE vs. JNK2 CA	3.364	0.08871	3.276	0.204	3	3	16.06	32
JNK1 IE vs. JNK2 IE	3.364	0.3188	3.045	0.204	3	3	14.93	32
JNK1 IE vs. JNK3 C1	3.364	0.04474	3.32	0.204	3	3	16.28	32
JNK1 IE vs. JNK3 JBD	3.364	4.674	-1.309	0.204	3	3	6.42	32
JNK1 IE vs. JNK3 CA	3.364	0.08446	3.28	0.204	3	3	16.08	32
JNK1 IE vs. JNK3 IE	3.364	1.657	1.708	0.204	3	3	8.372	32
JNK2 C1 vs. JNK2 JBD	0.005628	2.892	-2.886	0.204	3	3	14.15	32
JNK2 C1 vs. JNK2 CA	0.005628	0.08871	-0.08308	0.204	3	3	0.4073	32
JNK2 C1 vs. JNK2 IE	0.005628	0.3188	-0.3132	0.204	3	3	1.535	32
JNK2 C1 vs. JNK3 C1	0.005628	0.04474	-0.03911	0.204	3	3	0.1917	32
JNK2 C1 vs. JNK3 JBD	0.005628	4.674	-4.668	0.204	3	3	22.89	32
JNK2 C1 vs. JNK3 CA	0.005628	0.08446	-0.07883	0.204	3	3	0.3865	32
JNK2 C1 vs. JNK3 IE	0.005628	1.657	-1.651	0.204	3	3	8.096	32
JNK2 JBD vs. JNK2 CA	2.892	0.08871	2.803	0.204	3	3	13.74	32
JNK2 JBD vs. JNK2 IE	2.892	0.3188	2.573	0.204	3	3	12.61	32
JNK2 JBD vs. JNK3 C1	2.892	0.04474	2.847	0.204	3	3	13.96	32
JNK2 JBD vs. JNK3 JBD	2.892	4.674	-1.782	0.204	3	3	8.738	32
JNK2 JBD vs. JNK3 CA	2.892	0.08446	2.807	0.204	3	3	13.76	32
JNK2 JBD vs. JNK3 IE	2.892	1.657	1.235	0.204	3	3	6.054	32
JNK2 CA vs. JNK2 IE	0.08871	0.3188	-0.2301	0.204	3	3	1.128	32
JNK2 CA vs. JNK3 C1	0.08871	0.04474	0.04397	0.204	3	3	0.2156	32
JNK2 CA vs. JNK3 JBD	0.08871	4.674	-4.585	0.204	3	3	22.48	32
JNK2 CA vs. JNK3 CA	0.08871	0.08446	0.004254	0.204	3	3	0.02086	32
JNK2 CA vs. JNK3 IE	0.08871	1.657	-1.568	0.204	3	3	7.688	32
JNK2 IE vs. JNK3 C1	0.3188	0.04474	0.2741	0.204	3	3	1.344	32
JNK2 IE vs. JNK3 JBD	0.3188	4.674	-4.355	0.204	3	3	21.35	32
JNK2 IE vs. JNK3 CA	0.3188	0.08446	0.2343	0.204	3	3	1.149	32
JNK2 IE vs. JNK3 IE	0.3188	1.657	-1.338	0.204	3	3	6.56	32
JNK3 C1 vs. JNK3 JBD	0.04474	4.674	-4.629	0.204	3	3	22.7	32
JNK3 C1 vs. JNK3 CA	0.04474	0.08446	-0.03972	0.204	3	3	0.1947	32
JNK3 C1 vs. JNK3 IE	0.04474	1.657	-1.612	0.204	3	3	7.904	32
JNK3 JBD vs. JNK3 CA	4.674	0.08446	4.589	0.204	3	3	22.5	32
JNK3 JBD vs. JNK3 IE	4.674	1.657	3.017	0.204	3	3	14.79	32
JNK3 CA vs. JNK3 IE	0.08446	1.657	-1.572	0.204	3	3	7.709	32

## Sheet: 1 way Fig 2 F magnetic OptoJNKi
Fig 2F
Number of families	1
Number of comparisons per family	21
Alpha	0.05
Bonferroni's multiple comparisons test	Mean Diff.	95.00% CI of diff.	Significant?	Summary	Adjusted P Value
C1 vs. JNK1a1	-5.449	-5.964 to -4.935	Yes	****	<0.0001	A-B
C1 vs. JNK1b1	-2.355	-2.869 to -1.84	Yes	****	<0.0001	A-C
C1 vs. JNK2a2	-1.012	-1.526 to -0.4976	Yes	****	<0.0001	A-D
C1 vs. JNK3a1	-1.177	-1.691 to -0.6624	Yes	****	<0.0001	A-E
C1 vs. p38	-0.1732	-0.6875 to 0.3411	No	ns	>0.9999	A-F
C1 vs. Erk	-0.02173	-0.5361 to 0.4926	No	ns	>0.9999	A-G
JNK1a1 vs. JNK1b1	3.095	2.58 to 3.609	Yes	****	<0.0001	B-C
JNK1a1 vs. JNK2a2	4.437	3.923 to 4.952	Yes	****	<0.0001	B-D
JNK1a1 vs. JNK3a1	4.273	3.758 to 4.787	Yes	****	<0.0001	B-E
JNK1a1 vs. p38	5.276	4.762 to 5.791	Yes	****	<0.0001	B-F
JNK1a1 vs. Erk	5.428	4.913 to 5.942	Yes	****	<0.0001	B-G
JNK1b1 vs. JNK2a2	1.343	0.8285 to 1.857	Yes	****	<0.0001	C-D
JNK1b1 vs. JNK3a1	1.178	0.6636 to 1.692	Yes	****	<0.0001	C-E
JNK1b1 vs. p38	2.182	1.667 to 2.696	Yes	****	<0.0001	C-F
JNK1b1 vs. Erk	2.333	1.819 to 2.847	Yes	****	<0.0001	C-G
JNK2a2 vs. JNK3a1	-0.1649	-0.6792 to 0.3494	No	ns	>0.9999	D-E
JNK2a2 vs. p38	0.8387	0.3244 to 1.353	Yes	***	0.0006	D-F
JNK2a2 vs. Erk	0.9902	0.4758 to 1.504	Yes	***	0.0001	D-G
JNK3a1 vs. p38	1.004	0.4893 to 1.518	Yes	****	<0.0001	E-F
JNK3a1 vs. Erk	1.155	0.6407 to 1.669	Yes	****	<0.0001	E-G
p38 vs. Erk	0.1515	-0.3629 to 0.6658	No	ns	>0.9999	F-G
Test details	Mean 1	Mean 2	Mean Diff.	SE of diff.	n1	n2	t	DF
C1 vs. JNK1a1	0.0562	5.506	-5.449	0.139	3	3	39.19	14
C1 vs. JNK1b1	0.0562	2.411	-2.355	0.139	3	3	16.94	14
C1 vs. JNK2a2	0.0562	1.068	-1.012	0.139	3	3	7.278	14
C1 vs. JNK3a1	0.0562	1.233	-1.177	0.139	3	3	8.464	14
C1 vs. p38	0.0562	0.2294	-0.1732	0.139	3	3	1.246	14
C1 vs. Erk	0.0562	0.07793	-0.02173	0.139	3	3	0.1563	14
JNK1a1 vs. JNK1b1	5.506	2.411	3.095	0.139	3	3	22.26	14
JNK1a1 vs. JNK2a2	5.506	1.068	4.437	0.139	3	3	31.92	14
JNK1a1 vs. JNK3a1	5.506	1.233	4.273	0.139	3	3	30.73	14
JNK1a1 vs. p38	5.506	0.2294	5.276	0.139	3	3	37.95	14
JNK1a1 vs. Erk	5.506	0.07793	5.428	0.139	3	3	39.04	14
JNK1b1 vs. JNK2a2	2.411	1.068	1.343	0.139	3	3	9.658	14
JNK1b1 vs. JNK3a1	2.411	1.233	1.178	0.139	3	3	8.472	14
JNK1b1 vs. p38	2.411	0.2294	2.182	0.139	3	3	15.69	14
JNK1b1 vs. Erk	2.411	0.07793	2.333	0.139	3	3	16.78	14
JNK2a2 vs. JNK3a1	1.068	1.233	-0.1649	0.139	3	3	1.186	14
JNK2a2 vs. p38	1.068	0.2294	0.8387	0.139	3	3	6.032	14
JNK2a2 vs. Erk	1.068	0.07793	0.9902	0.139	3	3	7.122	14
JNK3a1 vs. p38	1.233	0.2294	1.004	0.139	3	3	7.218	14
JNK3a1 vs. Erk	1.233	0.07793	1.155	0.139	3	3	8.308	14
p38 vs. Erk	0.2294	0.07793	0.1515	0.139	3	3	1.089	14

## Sheet: 1 way Fig 6A NES NLS JBD MEKK1
Fig 6A
Number of families	1
Number of comparisons per family	6
Alpha	0.05
Bonferroni's multiple comparisons test	Mean Diff.	95.00% CI of diff.	Significant?	Summary	Adjusted P Value
ctl vs. mekk1d	-0.1375	-0.1776 to -0.09744	Yes	****	<0.0001	A-B
ctl vs. nes jbd	-0.04304	-0.08314 to -0.002944	Yes	*	0.0292	A-C
ctl vs. nls jbd	-0.03463	-0.07473 to 0.005464	No	ns	0.1283	A-D
mekk1d vs. nes jbd	0.09449	0.05439 to 0.1346	Yes	****	<0.0001	B-C
mekk1d vs. nls jbd	0.1029	0.0628 to 0.143	Yes	****	<0.0001	B-D
nes jbd vs. nls jbd	0.008408	-0.03169 to 0.04851	No	ns	>0.9999	C-D
Test details	Mean 1	Mean 2	Mean Diff.	SE of diff.	n1	n2	t	DF
ctl vs. mekk1d	0.009107	0.1466	-0.1375	0.01451	12	12	9.476	44
ctl vs. nes jbd	0.009107	0.05215	-0.04304	0.01451	12	12	2.966	44
ctl vs. nls jbd	0.009107	0.04374	-0.03463	0.01451	12	12	2.386	44
mekk1d vs. nes jbd	0.1466	0.05215	0.09449	0.01451	12	12	6.511	44
mekk1d vs. nls jbd	0.1466	0.04374	0.1029	0.01451	12	12	7.09	44
nes jbd vs. nls jbd	0.05215	0.04374	0.008408	0.01451	12	12	0.5793	44

## Sheet: 2way ANOVA of Fig 6 C NESoptoJN
Fig 6C
Compare cell means regardless of rows and columns
Number of families	1
Number of comparisons per family	153
Alpha	0.05
Newman-Keuls multiple comparisons test	Mean Diff.	Significant?	Summary
MEKK1:Dark vs. MEKK1:0.15 / 7.5	8.886	No	ns
MEKK1:Dark vs. MEKK1:0.5 / 7.5	6.912	No	ns
MEKK1:Dark vs. MEKK1:1.5 / 7.5	12.35	No	ns
MEKK1:Dark vs. MEKK1:5 / 7.5	8.675	No	ns
MEKK1:Dark vs. MEKK1:0.15 / 3	-8.146	No	ns
MEKK1:Dark vs. MEKK1:0.5 / 3	-0.1188	No	ns
MEKK1:Dark vs. MEKK1:1.5 / 3	-0.7922	No	ns
MEKK1:Dark vs. MEKK1:5 / 3	-6.115	No	ns
MEKK1:Dark vs. optoNES:Dark	0.9041	No	ns
MEKK1:Dark vs. optoNES:0.15 / 7.5	43.41	Yes	**
MEKK1:Dark vs. optoNES:0.5 / 7.5	46.01	Yes	**
MEKK1:Dark vs. optoNES:1.5 / 7.5	50.7	Yes	**
MEKK1:Dark vs. optoNES:5 / 7.5	53.14	Yes	***
MEKK1:Dark vs. optoNES:0.15 / 3	27.43	No	ns
MEKK1:Dark vs. optoNES:0.5 / 3	47.84	Yes	**
MEKK1:Dark vs. optoNES:1.5 / 3	46.36	Yes	**
MEKK1:Dark vs. optoNES:5 / 3	32.49	No	ns
MEKK1:0.15 / 7.5 vs. MEKK1:0.5 / 7.5	-1.974	No	ns
MEKK1:0.15 / 7.5 vs. MEKK1:1.5 / 7.5	3.468	No	ns
MEKK1:0.15 / 7.5 vs. MEKK1:5 / 7.5	-0.2111	No	ns
MEKK1:0.15 / 7.5 vs. MEKK1:0.15 / 3	-17.03	No	ns
MEKK1:0.15 / 7.5 vs. MEKK1:0.5 / 3	-9.005	No	ns
MEKK1:0.15 / 7.5 vs. MEKK1:1.5 / 3	-9.678	No	ns
MEKK1:0.15 / 7.5 vs. MEKK1:5 / 3	-15	No	ns
MEKK1:0.15 / 7.5 vs. optoNES:Dark	-7.982	No	ns
MEKK1:0.15 / 7.5 vs. optoNES:0.15 / 7.5	34.52	Yes	*
MEKK1:0.15 / 7.5 vs. optoNES:0.5 / 7.5	37.13	Yes	*
MEKK1:0.15 / 7.5 vs. optoNES:1.5 / 7.5	41.81	Yes	**
MEKK1:0.15 / 7.5 vs. optoNES:5 / 7.5	44.25	Yes	**
MEKK1:0.15 / 7.5 vs. optoNES:0.15 / 3	18.54	No	ns
MEKK1:0.15 / 7.5 vs. optoNES:0.5 / 3	38.95	Yes	*
MEKK1:0.15 / 7.5 vs. optoNES:1.5 / 3	37.47	Yes	*
MEKK1:0.15 / 7.5 vs. optoNES:5 / 3	23.61	No	ns
MEKK1:0.5 / 7.5 vs. MEKK1:1.5 / 7.5	5.443	No	ns
MEKK1:0.5 / 7.5 vs. MEKK1:5 / 7.5	1.763	No	ns
MEKK1:0.5 / 7.5 vs. MEKK1:0.15 / 3	-15.06	No	ns
MEKK1:0.5 / 7.5 vs. MEKK1:0.5 / 3	-7.03	No	ns
MEKK1:0.5 / 7.5 vs. MEKK1:1.5 / 3	-7.704	No	ns
MEKK1:0.5 / 7.5 vs. MEKK1:5 / 3	-13.03	No	ns
MEKK1:0.5 / 7.5 vs. optoNES:Dark	-6.007	No	ns
MEKK1:0.5 / 7.5 vs. optoNES:0.15 / 7.5	36.5	Yes	*
MEKK1:0.5 / 7.5 vs. optoNES:0.5 / 7.5	39.1	Yes	*
MEKK1:0.5 / 7.5 vs. optoNES:1.5 / 7.5	43.79	Yes	**
MEKK1:0.5 / 7.5 vs. optoNES:5 / 7.5	46.23	Yes	**
MEKK1:0.5 / 7.5 vs. optoNES:0.15 / 3	20.51	No	ns
MEKK1:0.5 / 7.5 vs. optoNES:0.5 / 3	40.93	Yes	**
MEKK1:0.5 / 7.5 vs. optoNES:1.5 / 3	39.44	Yes	*
MEKK1:0.5 / 7.5 vs. optoNES:5 / 3	25.58	No	ns
MEKK1:1.5 / 7.5 vs. MEKK1:5 / 7.5	-3.679	No	ns
MEKK1:1.5 / 7.5 vs. MEKK1:0.15 / 3	-20.5	No	ns
MEKK1:1.5 / 7.5 vs. MEKK1:0.5 / 3	-12.47	No	ns
MEKK1:1.5 / 7.5 vs. MEKK1:1.5 / 3	-13.15	No	ns
MEKK1:1.5 / 7.5 vs. MEKK1:5 / 3	-18.47	No	ns
MEKK1:1.5 / 7.5 vs. optoNES:Dark	-11.45	No	ns
MEKK1:1.5 / 7.5 vs. optoNES:0.15 / 7.5	31.06	Yes	*
MEKK1:1.5 / 7.5 vs. optoNES:0.5 / 7.5	33.66	Yes	*
MEKK1:1.5 / 7.5 vs. optoNES:1.5 / 7.5	38.34	Yes	*
MEKK1:1.5 / 7.5 vs. optoNES:5 / 7.5	40.78	Yes	**
MEKK1:1.5 / 7.5 vs. optoNES:0.15 / 3	15.07	No	ns
MEKK1:1.5 / 7.5 vs. optoNES:0.5 / 3	35.49	Yes	*
MEKK1:1.5 / 7.5 vs. optoNES:1.5 / 3	34	Yes	*
MEKK1:1.5 / 7.5 vs. optoNES:5 / 3	20.14	No	ns
MEKK1:5 / 7.5 vs. MEKK1:0.15 / 3	-16.82	No	ns
MEKK1:5 / 7.5 vs. MEKK1:0.5 / 3	-8.794	No	ns
MEKK1:5 / 7.5 vs. MEKK1:1.5 / 3	-9.467	No	ns
MEKK1:5 / 7.5 vs. MEKK1:5 / 3	-14.79	No	ns
MEKK1:5 / 7.5 vs. optoNES:Dark	-7.771	No	ns
MEKK1:5 / 7.5 vs. optoNES:0.15 / 7.5	34.74	Yes	*
MEKK1:5 / 7.5 vs. optoNES:0.5 / 7.5	37.34	Yes	*
MEKK1:5 / 7.5 vs. optoNES:1.5 / 7.5	42.02	Yes	**
MEKK1:5 / 7.5 vs. optoNES:5 / 7.5	44.46	Yes	**
MEKK1:5 / 7.5 vs. optoNES:0.15 / 3	18.75	No	ns
MEKK1:5 / 7.5 vs. optoNES:0.5 / 3	39.17	Yes	*
MEKK1:5 / 7.5 vs. optoNES:1.5 / 3	37.68	Yes	*
MEKK1:5 / 7.5 vs. optoNES:5 / 3	23.82	No	ns
MEKK1:0.15 / 3 vs. MEKK1:0.5 / 3	8.027	No	ns
MEKK1:0.15 / 3 vs. MEKK1:1.5 / 3	7.354	No	ns
MEKK1:0.15 / 3 vs. MEKK1:5 / 3	2.031	No	ns
MEKK1:0.15 / 3 vs. optoNES:Dark	9.05	No	ns
MEKK1:0.15 / 3 vs. optoNES:0.15 / 7.5	51.56	Yes	***
MEKK1:0.15 / 3 vs. optoNES:0.5 / 7.5	54.16	Yes	***
MEKK1:0.15 / 3 vs. optoNES:1.5 / 7.5	58.85	Yes	***
MEKK1:0.15 / 3 vs. optoNES:5 / 7.5	61.28	Yes	****
MEKK1:0.15 / 3 vs. optoNES:0.15 / 3	35.57	Yes	*
MEKK1:0.15 / 3 vs. optoNES:0.5 / 3	55.99	Yes	***
MEKK1:0.15 / 3 vs. optoNES:1.5 / 3	54.5	Yes	***
MEKK1:0.15 / 3 vs. optoNES:5 / 3	40.64	Yes	*
MEKK1:0.5 / 3 vs. MEKK1:1.5 / 3	-0.6734	No	ns
MEKK1:0.5 / 3 vs. MEKK1:5 / 3	-5.996	No	ns
MEKK1:0.5 / 3 vs. optoNES:Dark	1.023	No	ns
MEKK1:0.5 / 3 vs. optoNES:0.15 / 7.5	43.53	Yes	**
MEKK1:0.5 / 3 vs. optoNES:0.5 / 7.5	46.13	Yes	**
MEKK1:0.5 / 3 vs. optoNES:1.5 / 7.5	50.82	Yes	**
MEKK1:0.5 / 3 vs. optoNES:5 / 7.5	53.26	Yes	***
MEKK1:0.5 / 3 vs. optoNES:0.15 / 3	27.54	No	ns
MEKK1:0.5 / 3 vs. optoNES:0.5 / 3	47.96	Yes	**
MEKK1:0.5 / 3 vs. optoNES:1.5 / 3	46.47	Yes	**
MEKK1:0.5 / 3 vs. optoNES:5 / 3	32.61	No	ns
MEKK1:1.5 / 3 vs. MEKK1:5 / 3	-5.323	No	ns
MEKK1:1.5 / 3 vs. optoNES:Dark	1.696	No	ns
MEKK1:1.5 / 3 vs. optoNES:0.15 / 7.5	44.2	Yes	**
MEKK1:1.5 / 3 vs. optoNES:0.5 / 7.5	46.8	Yes	**
MEKK1:1.5 / 3 vs. optoNES:1.5 / 7.5	51.49	Yes	**
MEKK1:1.5 / 3 vs. optoNES:5 / 7.5	53.93	Yes	***
MEKK1:1.5 / 3 vs. optoNES:0.15 / 3	28.22	No	ns
MEKK1:1.5 / 3 vs. optoNES:0.5 / 3	48.63	Yes	**
MEKK1:1.5 / 3 vs. optoNES:1.5 / 3	47.15	Yes	**
MEKK1:1.5 / 3 vs. optoNES:5 / 3	33.28	No	ns
MEKK1:5 / 3 vs. optoNES:Dark	7.019	No	ns
MEKK1:5 / 3 vs. optoNES:0.15 / 7.5	49.53	Yes	**
MEKK1:5 / 3 vs. optoNES:0.5 / 7.5	52.13	Yes	***
MEKK1:5 / 3 vs. optoNES:1.5 / 7.5	56.81	Yes	***
MEKK1:5 / 3 vs. optoNES:5 / 7.5	59.25	Yes	***
MEKK1:5 / 3 vs. optoNES:0.15 / 3	33.54	No	ns
MEKK1:5 / 3 vs. optoNES:0.5 / 3	53.96	Yes	***
MEKK1:5 / 3 vs. optoNES:1.5 / 3	52.47	Yes	***
MEKK1:5 / 3 vs. optoNES:5 / 3	38.61	Yes	*
optoNES:Dark vs. optoNES:0.15 / 7.5	42.51	Yes	**
optoNES:Dark vs. optoNES:0.5 / 7.5	45.11	Yes	**
optoNES:Dark vs. optoNES:1.5 / 7.5	49.79	Yes	**
optoNES:Dark vs. optoNES:5 / 7.5	52.23	Yes	***
optoNES:Dark vs. optoNES:0.15 / 3	26.52	No	ns
optoNES:Dark vs. optoNES:0.5 / 3	46.94	Yes	**
optoNES:Dark vs. optoNES:1.5 / 3	45.45	Yes	**
optoNES:Dark vs. optoNES:5 / 3	31.59	No	ns
optoNES:0.15 / 7.5 vs. optoNES:0.5 / 7.5	2.602	No	ns
optoNES:0.15 / 7.5 vs. optoNES:1.5 / 7.5	7.288	No	ns
optoNES:0.15 / 7.5 vs. optoNES:5 / 7.5	9.728	No	ns
optoNES:0.15 / 7.5 vs. optoNES:0.15 / 3	-15.98	No	ns
optoNES:0.15 / 7.5 vs. optoNES:0.5 / 3	4.43	No	ns
optoNES:0.15 / 7.5 vs. optoNES:1.5 / 3	2.945	No	ns
optoNES:0.15 / 7.5 vs. optoNES:5 / 3	-10.92	No	ns
optoNES:0.5 / 7.5 vs. optoNES:1.5 / 7.5	4.687	No	ns
optoNES:0.5 / 7.5 vs. optoNES:5 / 7.5	7.126	No	ns
optoNES:0.5 / 7.5 vs. optoNES:0.15 / 3	-18.59	No	ns
optoNES:0.5 / 7.5 vs. optoNES:0.5 / 3	1.828	No	ns
optoNES:0.5 / 7.5 vs. optoNES:1.5 / 3	0.3433	No	ns
optoNES:0.5 / 7.5 vs. optoNES:5 / 3	-13.52	No	ns
optoNES:1.5 / 7.5 vs. optoNES:5 / 7.5	2.44	No	ns
optoNES:1.5 / 7.5 vs. optoNES:0.15 / 3	-23.27	No	ns
optoNES:1.5 / 7.5 vs. optoNES:0.5 / 3	-2.858	No	ns
optoNES:1.5 / 7.5 vs. optoNES:1.5 / 3	-4.343	No	ns
optoNES:1.5 / 7.5 vs. optoNES:5 / 3	-18.21	No	ns
optoNES:5 / 7.5 vs. optoNES:0.15 / 3	-25.71	No	ns
optoNES:5 / 7.5 vs. optoNES:0.5 / 3	-5.298	No	ns
optoNES:5 / 7.5 vs. optoNES:1.5 / 3	-6.783	No	ns
optoNES:5 / 7.5 vs. optoNES:5 / 3	-20.65	No	ns
optoNES:0.15 / 3 vs. optoNES:0.5 / 3	20.41	No	ns
optoNES:0.15 / 3 vs. optoNES:1.5 / 3	18.93	No	ns
optoNES:0.15 / 3 vs. optoNES:5 / 3	5.067	No	ns
optoNES:0.5 / 3 vs. optoNES:1.5 / 3	-1.485	No	ns
optoNES:0.5 / 3 vs. optoNES:5 / 3	-15.35	No	ns
optoNES:1.5 / 3 vs. optoNES:5 / 3	-13.86	No	ns
Test details	Mean 1	Mean 2	Mean Diff.	SE of diff.	N1	N2	q	DF
MEKK1:Dark vs. MEKK1:0.15 / 7.5	100	91.11	8.886	10.24	3	3	---	36
MEKK1:Dark vs. MEKK1:0.5 / 7.5	100	93.09	6.912	10.24	3	3	---	36
MEKK1:Dark vs. MEKK1:1.5 / 7.5	100	87.65	12.35	10.24	3	3	---	36
MEKK1:Dark vs. MEKK1:5 / 7.5	100	91.33	8.675	10.24	3	3	---	36
MEKK1:Dark vs. MEKK1:0.15 / 3	100	108.1	-8.146	10.24	3	3	---	36
MEKK1:Dark vs. MEKK1:0.5 / 3	100	100.1	-0.1188	10.24	3	3	---	36
MEKK1:Dark vs. MEKK1:1.5 / 3	100	100.8	-0.7922	10.24	3	3	---	36
MEKK1:Dark vs. MEKK1:5 / 3	100	106.1	-6.115	10.24	3	3	---	36
MEKK1:Dark vs. optoNES:Dark	100	99.1	0.9041	10.24	3	3	---	36
MEKK1:Dark vs. optoNES:0.15 / 7.5	100	56.59	43.41	10.24	3	3	5.998	36
MEKK1:Dark vs. optoNES:0.5 / 7.5	100	53.99	46.01	10.24	3	3	6.357	36
MEKK1:Dark vs. optoNES:1.5 / 7.5	100	49.3	50.7	10.24	3	3	7.005	36
MEKK1:Dark vs. optoNES:5 / 7.5	100	46.86	53.14	10.24	3	3	7.342	36
MEKK1:Dark vs. optoNES:0.15 / 3	100	72.57	27.43	10.24	3	3	---	36
MEKK1:Dark vs. optoNES:0.5 / 3	100	52.16	47.84	10.24	3	3	6.61	36
MEKK1:Dark vs. optoNES:1.5 / 3	100	53.64	46.36	10.24	3	3	6.405	36
MEKK1:Dark vs. optoNES:5 / 3	100	67.51	32.49	10.24	3	3	---	36
MEKK1:0.15 / 7.5 vs. MEKK1:0.5 / 7.5	91.11	93.09	-1.974	10.24	3	3	---	36
MEKK1:0.15 / 7.5 vs. MEKK1:1.5 / 7.5	91.11	87.65	3.468	10.24	3	3	---	36
MEKK1:0.15 / 7.5 vs. MEKK1:5 / 7.5	91.11	91.33	-0.2111	10.24	3	3	---	36
MEKK1:0.15 / 7.5 vs. MEKK1:0.15 / 3	91.11	108.1	-17.03	10.24	3	3	---	36
MEKK1:0.15 / 7.5 vs. MEKK1:0.5 / 3	91.11	100.1	-9.005	10.24	3	3	---	36
MEKK1:0.15 / 7.5 vs. MEKK1:1.5 / 3	91.11	100.8	-9.678	10.24	3	3	---	36
MEKK1:0.15 / 7.5 vs. MEKK1:5 / 3	91.11	106.1	-15	10.24	3	3	---	36
MEKK1:0.15 / 7.5 vs. optoNES:Dark	91.11	99.1	-7.982	10.24	3	3	---	36
MEKK1:0.15 / 7.5 vs. optoNES:0.15 / 7.5	91.11	56.59	34.52	10.24	3	3	4.77	36
MEKK1:0.15 / 7.5 vs. optoNES:0.5 / 7.5	91.11	53.99	37.13	10.24	3	3	5.13	36
MEKK1:0.15 / 7.5 vs. optoNES:1.5 / 7.5	91.11	49.3	41.81	10.24	3	3	5.777	36
MEKK1:0.15 / 7.5 vs. optoNES:5 / 7.5	91.11	46.86	44.25	10.24	3	3	6.114	36
MEKK1:0.15 / 7.5 vs. optoNES:0.15 / 3	91.11	72.57	18.54	10.24	3	3	---	36
MEKK1:0.15 / 7.5 vs. optoNES:0.5 / 3	91.11	52.16	38.95	10.24	3	3	5.382	36
MEKK1:0.15 / 7.5 vs. optoNES:1.5 / 3	91.11	53.64	37.47	10.24	3	3	5.177	36
MEKK1:0.15 / 7.5 vs. optoNES:5 / 3	91.11	67.51	23.61	10.24	3	3	---	36
MEKK1:0.5 / 7.5 vs. MEKK1:1.5 / 7.5	93.09	87.65	5.443	10.24	3	3	---	36
MEKK1:0.5 / 7.5 vs. MEKK1:5 / 7.5	93.09	91.33	1.763	10.24	3	3	---	36
MEKK1:0.5 / 7.5 vs. MEKK1:0.15 / 3	93.09	108.1	-15.06	10.24	3	3	---	36
MEKK1:0.5 / 7.5 vs. MEKK1:0.5 / 3	93.09	100.1	-7.03	10.24	3	3	---	36
MEKK1:0.5 / 7.5 vs. MEKK1:1.5 / 3	93.09	100.8	-7.704	10.24	3	3	---	36
MEKK1:0.5 / 7.5 vs. MEKK1:5 / 3	93.09	106.1	-13.03	10.24	3	3	---	36
MEKK1:0.5 / 7.5 vs. optoNES:Dark	93.09	99.1	-6.007	10.24	3	3	---	36
MEKK1:0.5 / 7.5 vs. optoNES:0.15 / 7.5	93.09	56.59	36.5	10.24	3	3	5.043	36
MEKK1:0.5 / 7.5 vs. optoNES:0.5 / 7.5	93.09	53.99	39.1	10.24	3	3	5.402	36
MEKK1:0.5 / 7.5 vs. optoNES:1.5 / 7.5	93.09	49.3	43.79	10.24	3	3	6.05	36
MEKK1:0.5 / 7.5 vs. optoNES:5 / 7.5	93.09	46.86	46.23	10.24	3	3	6.387	36
MEKK1:0.5 / 7.5 vs. optoNES:0.15 / 3	93.09	72.57	20.51	10.24	3	3	---	36
MEKK1:0.5 / 7.5 vs. optoNES:0.5 / 3	93.09	52.16	40.93	10.24	3	3	5.655	36
MEKK1:0.5 / 7.5 vs. optoNES:1.5 / 3	93.09	53.64	39.44	10.24	3	3	5.45	36
MEKK1:0.5 / 7.5 vs. optoNES:5 / 3	93.09	67.51	25.58	10.24	3	3	---	36
MEKK1:1.5 / 7.5 vs. MEKK1:5 / 7.5	87.65	91.33	-3.679	10.24	3	3	---	36
MEKK1:1.5 / 7.5 vs. MEKK1:0.15 / 3	87.65	108.1	-20.5	10.24	3	3	2.832	36
MEKK1:1.5 / 7.5 vs. MEKK1:0.5 / 3	87.65	100.1	-12.47	10.24	3	3	---	36
MEKK1:1.5 / 7.5 vs. MEKK1:1.5 / 3	87.65	100.8	-13.15	10.24	3	3	---	36
MEKK1:1.5 / 7.5 vs. MEKK1:5 / 3	87.65	106.1	-18.47	10.24	3	3	---	36
MEKK1:1.5 / 7.5 vs. optoNES:Dark	87.65	99.1	-11.45	10.24	3	3	---	36
MEKK1:1.5 / 7.5 vs. optoNES:0.15 / 7.5	87.65	56.59	31.06	10.24	3	3	4.291	36
MEKK1:1.5 / 7.5 vs. optoNES:0.5 / 7.5	87.65	53.99	33.66	10.24	3	3	4.65	36
MEKK1:1.5 / 7.5 vs. optoNES:1.5 / 7.5	87.65	49.3	38.34	10.24	3	3	5.298	36
MEKK1:1.5 / 7.5 vs. optoNES:5 / 7.5	87.65	46.86	40.78	10.24	3	3	5.635	36
MEKK1:1.5 / 7.5 vs. optoNES:0.15 / 3	87.65	72.57	15.07	10.24	3	3	---	36
MEKK1:1.5 / 7.5 vs. optoNES:0.5 / 3	87.65	52.16	35.49	10.24	3	3	4.903	36
MEKK1:1.5 / 7.5 vs. optoNES:1.5 / 3	87.65	53.64	34	10.24	3	3	4.698	36
MEKK1:1.5 / 7.5 vs. optoNES:5 / 3	87.65	67.51	20.14	10.24	3	3	---	36
MEKK1:5 / 7.5 vs. MEKK1:0.15 / 3	91.33	108.1	-16.82	10.24	3	3	---	36
MEKK1:5 / 7.5 vs. MEKK1:0.5 / 3	91.33	100.1	-8.794	10.24	3	3	---	36
MEKK1:5 / 7.5 vs. MEKK1:1.5 / 3	91.33	100.8	-9.467	10.24	3	3	---	36
MEKK1:5 / 7.5 vs. MEKK1:5 / 3	91.33	106.1	-14.79	10.24	3	3	---	36
MEKK1:5 / 7.5 vs. optoNES:Dark	91.33	99.1	-7.771	10.24	3	3	---	36
MEKK1:5 / 7.5 vs. optoNES:0.15 / 7.5	91.33	56.59	34.74	10.24	3	3	4.799	36
MEKK1:5 / 7.5 vs. optoNES:0.5 / 7.5	91.33	53.99	37.34	10.24	3	3	5.159	36
MEKK1:5 / 7.5 vs. optoNES:1.5 / 7.5	91.33	49.3	42.02	10.24	3	3	5.806	36
MEKK1:5 / 7.5 vs. optoNES:5 / 7.5	91.33	46.86	44.46	10.24	3	3	6.143	36
MEKK1:5 / 7.5 vs. optoNES:0.15 / 3	91.33	72.57	18.75	10.24	3	3	---	36
MEKK1:5 / 7.5 vs. optoNES:0.5 / 3	91.33	52.16	39.17	10.24	3	3	5.411	36
MEKK1:5 / 7.5 vs. optoNES:1.5 / 3	91.33	53.64	37.68	10.24	3	3	5.206	36
MEKK1:5 / 7.5 vs. optoNES:5 / 3	91.33	67.51	23.82	10.24	3	3	---	36
MEKK1:0.15 / 3 vs. MEKK1:0.5 / 3	108.1	100.1	8.027	10.24	3	3	---	36
MEKK1:0.15 / 3 vs. MEKK1:1.5 / 3	108.1	100.8	7.354	10.24	3	3	---	36
MEKK1:0.15 / 3 vs. MEKK1:5 / 3	108.1	106.1	2.031	10.24	3	3	---	36
MEKK1:0.15 / 3 vs. optoNES:Dark	108.1	99.1	9.05	10.24	3	3	---	36
MEKK1:0.15 / 3 vs. optoNES:0.15 / 7.5	108.1	56.59	51.56	10.24	3	3	7.123	36
MEKK1:0.15 / 3 vs. optoNES:0.5 / 7.5	108.1	53.99	54.16	10.24	3	3	7.483	36
MEKK1:0.15 / 3 vs. optoNES:1.5 / 7.5	108.1	49.3	58.85	10.24	3	3	8.13	36
MEKK1:0.15 / 3 vs. optoNES:5 / 7.5	108.1	46.86	61.28	10.24	3	3	8.467	36
MEKK1:0.15 / 3 vs. optoNES:0.15 / 3	108.1	72.57	35.57	10.24	3	3	4.915	36
MEKK1:0.15 / 3 vs. optoNES:0.5 / 3	108.1	52.16	55.99	10.24	3	3	7.735	36
MEKK1:0.15 / 3 vs. optoNES:1.5 / 3	108.1	53.64	54.5	10.24	3	3	7.53	36
MEKK1:0.15 / 3 vs. optoNES:5 / 3	108.1	67.51	40.64	10.24	3	3	5.615	36
MEKK1:0.5 / 3 vs. MEKK1:1.5 / 3	100.1	100.8	-0.6734	10.24	3	3	---	36
MEKK1:0.5 / 3 vs. MEKK1:5 / 3	100.1	106.1	-5.996	10.24	3	3	---	36
MEKK1:0.5 / 3 vs. optoNES:Dark	100.1	99.1	1.023	10.24	3	3	---	36
MEKK1:0.5 / 3 vs. optoNES:0.15 / 7.5	100.1	56.59	43.53	10.24	3	3	6.014	36
MEKK1:0.5 / 3 vs. optoNES:0.5 / 7.5	100.1	53.99	46.13	10.24	3	3	6.374	36
MEKK1:0.5 / 3 vs. optoNES:1.5 / 7.5	100.1	49.3	50.82	10.24	3	3	7.021	36
MEKK1:0.5 / 3 vs. optoNES:5 / 7.5	100.1	46.86	53.26	10.24	3	3	7.358	36
MEKK1:0.5 / 3 vs. optoNES:0.15 / 3	100.1	72.57	27.54	10.24	3	3	---	36
MEKK1:0.5 / 3 vs. optoNES:0.5 / 3	100.1	52.16	47.96	10.24	3	3	6.626	36
MEKK1:0.5 / 3 vs. optoNES:1.5 / 3	100.1	53.64	46.47	10.24	3	3	6.421	36
MEKK1:0.5 / 3 vs. optoNES:5 / 3	100.1	67.51	32.61	10.24	3	3	---	36
MEKK1:1.5 / 3 vs. MEKK1:5 / 3	100.8	106.1	-5.323	10.24	3	3	---	36
MEKK1:1.5 / 3 vs. optoNES:Dark	100.8	99.1	1.696	10.24	3	3	---	36
MEKK1:1.5 / 3 vs. optoNES:0.15 / 7.5	100.8	56.59	44.2	10.24	3	3	6.107	36
MEKK1:1.5 / 3 vs. optoNES:0.5 / 7.5	100.8	53.99	46.8	10.24	3	3	6.467	36
MEKK1:1.5 / 3 vs. optoNES:1.5 / 7.5	100.8	49.3	51.49	10.24	3	3	7.114	36
MEKK1:1.5 / 3 vs. optoNES:5 / 7.5	100.8	46.86	53.93	10.24	3	3	7.451	36
MEKK1:1.5 / 3 vs. optoNES:0.15 / 3	100.8	72.57	28.22	10.24	3	3	---	36
MEKK1:1.5 / 3 vs. optoNES:0.5 / 3	100.8	52.16	48.63	10.24	3	3	6.719	36
MEKK1:1.5 / 3 vs. optoNES:1.5 / 3	100.8	53.64	47.15	10.24	3	3	6.514	36
MEKK1:1.5 / 3 vs. optoNES:5 / 3	100.8	67.51	33.28	10.24	3	3	4.599	36
MEKK1:5 / 3 vs. optoNES:Dark	106.1	99.1	7.019	10.24	3	3	---	36
MEKK1:5 / 3 vs. optoNES:0.15 / 7.5	106.1	56.59	49.53	10.24	3	3	6.843	36
MEKK1:5 / 3 vs. optoNES:0.5 / 7.5	106.1	53.99	52.13	10.24	3	3	7.202	36
MEKK1:5 / 3 vs. optoNES:1.5 / 7.5	106.1	49.3	56.81	10.24	3	3	7.85	36
MEKK1:5 / 3 vs. optoNES:5 / 7.5	106.1	46.86	59.25	10.24	3	3	8.187	36
MEKK1:5 / 3 vs. optoNES:0.15 / 3	106.1	72.57	33.54	10.24	3	3	4.634	36
MEKK1:5 / 3 vs. optoNES:0.5 / 3	106.1	52.16	53.96	10.24	3	3	7.455	36
MEKK1:5 / 3 vs. optoNES:1.5 / 3	106.1	53.64	52.47	10.24	3	3	7.25	36
MEKK1:5 / 3 vs. optoNES:5 / 3	106.1	67.51	38.61	10.24	3	3	5.334	36
optoNES:Dark vs. optoNES:0.15 / 7.5	99.1	56.59	42.51	10.24	3	3	5.873	36
optoNES:Dark vs. optoNES:0.5 / 7.5	99.1	53.99	45.11	10.24	3	3	6.232	36
optoNES:Dark vs. optoNES:1.5 / 7.5	99.1	49.3	49.79	10.24	3	3	6.88	36
optoNES:Dark vs. optoNES:5 / 7.5	99.1	46.86	52.23	10.24	3	3	7.217	36
optoNES:Dark vs. optoNES:0.15 / 3	99.1	72.57	26.52	10.24	3	3	---	36
optoNES:Dark vs. optoNES:0.5 / 3	99.1	52.16	46.94	10.24	3	3	6.485	36
optoNES:Dark vs. optoNES:1.5 / 3	99.1	53.64	45.45	10.24	3	3	6.28	36
optoNES:Dark vs. optoNES:5 / 3	99.1	67.51	31.59	10.24	3	3	---	36
optoNES:0.15 / 7.5 vs. optoNES:0.5 / 7.5	56.59	53.99	2.602	10.24	3	3	---	36
optoNES:0.15 / 7.5 vs. optoNES:1.5 / 7.5	56.59	49.3	7.288	10.24	3	3	---	36
optoNES:0.15 / 7.5 vs. optoNES:5 / 7.5	56.59	46.86	9.728	10.24	3	3	---	36
optoNES:0.15 / 7.5 vs. optoNES:0.15 / 3	56.59	72.57	-15.98	10.24	3	3	---	36
optoNES:0.15 / 7.5 vs. optoNES:0.5 / 3	56.59	52.16	4.43	10.24	3	3	---	36
optoNES:0.15 / 7.5 vs. optoNES:1.5 / 3	56.59	53.64	2.945	10.24	3	3	---	36
optoNES:0.15 / 7.5 vs. optoNES:5 / 3	56.59	67.51	-10.92	10.24	3	3	---	36
optoNES:0.5 / 7.5 vs. optoNES:1.5 / 7.5	53.99	49.3	4.687	10.24	3	3	---	36
optoNES:0.5 / 7.5 vs. optoNES:5 / 7.5	53.99	46.86	7.126	10.24	3	3	---	36
optoNES:0.5 / 7.5 vs. optoNES:0.15 / 3	53.99	72.57	-18.59	10.24	3	3	---	36
optoNES:0.5 / 7.5 vs. optoNES:0.5 / 3	53.99	52.16	1.828	10.24	3	3	---	36
optoNES:0.5 / 7.5 vs. optoNES:1.5 / 3	53.99	53.64	0.3433	10.24	3	3	---	36
optoNES:0.5 / 7.5 vs. optoNES:5 / 3	53.99	67.51	-13.52	10.24	3	3	---	36
optoNES:1.5 / 7.5 vs. optoNES:5 / 7.5	49.3	46.86	2.44	10.24	3	3	---	36
optoNES:1.5 / 7.5 vs. optoNES:0.15 / 3	49.3	72.57	-23.27	10.24	3	3	---	36
optoNES:1.5 / 7.5 vs. optoNES:0.5 / 3	49.3	52.16	-2.858	10.24	3	3	---	36
optoNES:1.5 / 7.5 vs. optoNES:1.5 / 3	49.3	53.64	-4.343	10.24	3	3	---	36
optoNES:1.5 / 7.5 vs. optoNES:5 / 3	49.3	67.51	-18.21	10.24	3	3	---	36
optoNES:5 / 7.5 vs. optoNES:0.15 / 3	46.86	72.57	-25.71	10.24	3	3	3.553	36
optoNES:5 / 7.5 vs. optoNES:0.5 / 3	46.86	52.16	-5.298	10.24	3	3	---	36
optoNES:5 / 7.5 vs. optoNES:1.5 / 3	46.86	53.64	-6.783	10.24	3	3	---	36
optoNES:5 / 7.5 vs. optoNES:5 / 3	46.86	67.51	-20.65	10.24	3	3	---	36
optoNES:0.15 / 3 vs. optoNES:0.5 / 3	72.57	52.16	20.41	10.24	3	3	---	36
optoNES:0.15 / 3 vs. optoNES:1.5 / 3	72.57	53.64	18.93	10.24	3	3	---	36
optoNES:0.15 / 3 vs. optoNES:5 / 3	72.57	67.51	5.067	10.24	3	3	---	36
optoNES:0.5 / 3 vs. optoNES:1.5 / 3	52.16	53.64	-1.485	10.24	3	3	---	36
optoNES:0.5 / 3 vs. optoNES:5 / 3	52.16	67.51	-15.35	10.24	3	3	---	36
optoNES:1.5 / 3 vs. optoNES:5 / 3	53.64	67.51	-13.86	10.24	3	3	---	36

## Sheet: 2 way Fig 7A OptoNES mekk1
Fig 7A
Compare cell means regardless of rows and columns
Number of families	1
Number of comparisons per family	91
Alpha	0.05
Newman-Keuls multiple comparisons test	Mean Diff.	Significant?	Summary
ctl:dark vs. ctl:7.5	-0.06906	No	ns
ctl:dark vs. ctl:15	-0.0678	No	ns
ctl:dark vs. ctl:30	-0.05007	No	ns
ctl:dark vs. ctl:60	-0.03418	No	ns
ctl:dark vs. ctl:180	-0.02009	No	ns
ctl:dark vs. ctl:600	-0.02046	No	ns
ctl:dark vs. Opto NES:dark	-0.02217	No	ns
ctl:dark vs. Opto NES:7.5	0.2943	Yes	****
ctl:dark vs. Opto NES:15	0.1456	Yes	***
ctl:dark vs. Opto NES:30	0.1555	Yes	***
ctl:dark vs. Opto NES:60	0.1943	Yes	****
ctl:dark vs. Opto NES:180	0.2873	Yes	****
ctl:dark vs. Opto NES:600	0.1876	Yes	****
ctl:7.5 vs. ctl:15	0.001262	No	ns
ctl:7.5 vs. ctl:30	0.01899	No	ns
ctl:7.5 vs. ctl:60	0.03489	No	ns
ctl:7.5 vs. ctl:180	0.04897	No	ns
ctl:7.5 vs. ctl:600	0.0486	No	ns
ctl:7.5 vs. Opto NES:dark	0.04689	No	ns
ctl:7.5 vs. Opto NES:7.5	0.3633	Yes	****
ctl:7.5 vs. Opto NES:15	0.2147	Yes	****
ctl:7.5 vs. Opto NES:30	0.2245	Yes	****
ctl:7.5 vs. Opto NES:60	0.2633	Yes	****
ctl:7.5 vs. Opto NES:180	0.3563	Yes	****
ctl:7.5 vs. Opto NES:600	0.2567	Yes	****
ctl:15 vs. ctl:30	0.01773	No	ns
ctl:15 vs. ctl:60	0.03362	No	ns
ctl:15 vs. ctl:180	0.04771	No	ns
ctl:15 vs. ctl:600	0.04734	No	ns
ctl:15 vs. Opto NES:dark	0.04563	No	ns
ctl:15 vs. Opto NES:7.5	0.3621	Yes	****
ctl:15 vs. Opto NES:15	0.2134	Yes	****
ctl:15 vs. Opto NES:30	0.2233	Yes	****
ctl:15 vs. Opto NES:60	0.2621	Yes	****
ctl:15 vs. Opto NES:180	0.3551	Yes	****
ctl:15 vs. Opto NES:600	0.2554	Yes	****
ctl:30 vs. ctl:60	0.01589	No	ns
ctl:30 vs. ctl:180	0.02998	No	ns
ctl:30 vs. ctl:600	0.02961	No	ns
ctl:30 vs. Opto NES:dark	0.0279	No	ns
ctl:30 vs. Opto NES:7.5	0.3444	Yes	****
ctl:30 vs. Opto NES:15	0.1957	Yes	****
ctl:30 vs. Opto NES:30	0.2055	Yes	****
ctl:30 vs. Opto NES:60	0.2444	Yes	****
ctl:30 vs. Opto NES:180	0.3373	Yes	****
ctl:30 vs. Opto NES:600	0.2377	Yes	****
ctl:60 vs. ctl:180	0.01409	No	ns
ctl:60 vs. ctl:600	0.01372	No	ns
ctl:60 vs. Opto NES:dark	0.01201	No	ns
ctl:60 vs. Opto NES:7.5	0.3285	Yes	****
ctl:60 vs. Opto NES:15	0.1798	Yes	***
ctl:60 vs. Opto NES:30	0.1896	Yes	***
ctl:60 vs. Opto NES:60	0.2285	Yes	****
ctl:60 vs. Opto NES:180	0.3214	Yes	****
ctl:60 vs. Opto NES:600	0.2218	Yes	****
ctl:180 vs. ctl:600	-0.0003698	No	ns
ctl:180 vs. Opto NES:dark	-0.002081	No	ns
ctl:180 vs. Opto NES:7.5	0.3144	Yes	****
ctl:180 vs. Opto NES:15	0.1657	Yes	***
ctl:180 vs. Opto NES:30	0.1755	Yes	***
ctl:180 vs. Opto NES:60	0.2144	Yes	****
ctl:180 vs. Opto NES:180	0.3074	Yes	****
ctl:180 vs. Opto NES:600	0.2077	Yes	****
ctl:600 vs. Opto NES:dark	-0.001712	No	ns
ctl:600 vs. Opto NES:7.5	0.3147	Yes	****
ctl:600 vs. Opto NES:15	0.1661	Yes	***
ctl:600 vs. Opto NES:30	0.1759	Yes	***
ctl:600 vs. Opto NES:60	0.2147	Yes	****
ctl:600 vs. Opto NES:180	0.3077	Yes	****
ctl:600 vs. Opto NES:600	0.2081	Yes	****
Opto NES:dark vs. Opto NES:7.5	0.3165	Yes	****
Opto NES:dark vs. Opto NES:15	0.1678	Yes	***
Opto NES:dark vs. Opto NES:30	0.1776	Yes	***
Opto NES:dark vs. Opto NES:60	0.2165	Yes	****
Opto NES:dark vs. Opto NES:180	0.3094	Yes	****
Opto NES:dark vs. Opto NES:600	0.2098	Yes	****
Opto NES:7.5 vs. Opto NES:15	-0.1486	Yes	**
Opto NES:7.5 vs. Opto NES:30	-0.1388	Yes	**
Opto NES:7.5 vs. Opto NES:60	-0.1	Yes	*
Opto NES:7.5 vs. Opto NES:180	-0.007015	No	ns
Opto NES:7.5 vs. Opto NES:600	-0.1066	Yes	*
Opto NES:15 vs. Opto NES:30	0.009815	No	ns
Opto NES:15 vs. Opto NES:60	0.04865	No	ns
Opto NES:15 vs. Opto NES:180	0.1416	Yes	**
Opto NES:15 vs. Opto NES:600	0.042	No	ns
Opto NES:30 vs. Opto NES:60	0.03883	No	ns
Opto NES:30 vs. Opto NES:180	0.1318	Yes	**
Opto NES:30 vs. Opto NES:600	0.03219	No	ns
Opto NES:60 vs. Opto NES:180	0.09298	Yes	*
Opto NES:60 vs. Opto NES:600	-0.006645	No	ns
Opto NES:180 vs. Opto NES:600	-0.09963	Yes	*
Test details	Mean 1	Mean 2	Mean Diff.	SE of diff.	N1	N2	q	DF
ctl:dark vs. ctl:7.5	0.9812	1.05	-0.06906	0.03974	8	8	2.458	98
ctl:dark vs. ctl:15	0.9812	1.049	-0.0678	0.03974	8	8	---	98
ctl:dark vs. ctl:30	0.9812	1.031	-0.05007	0.03974	8	8	---	98
ctl:dark vs. ctl:60	0.9812	1.015	-0.03418	0.03974	8	8	---	98
ctl:dark vs. ctl:180	0.9812	1.001	-0.02009	0.03974	8	8	---	98
ctl:dark vs. ctl:600	0.9812	1.002	-0.02046	0.03974	8	8	---	98
ctl:dark vs. Opto NES:dark	0.9812	1.003	-0.02217	0.03974	8	8	---	98
ctl:dark vs. Opto NES:7.5	0.9812	0.6869	0.2943	0.03974	8	8	10.47	98
ctl:dark vs. Opto NES:15	0.9812	0.8356	0.1456	0.03974	8	8	5.183	98
ctl:dark vs. Opto NES:30	0.9812	0.8258	0.1555	0.03974	8	8	5.533	98
ctl:dark vs. Opto NES:60	0.9812	0.7869	0.1943	0.03974	8	8	6.915	98
ctl:dark vs. Opto NES:180	0.9812	0.6939	0.2873	0.03974	8	8	10.22	98
ctl:dark vs. Opto NES:600	0.9812	0.7936	0.1876	0.03974	8	8	6.678	98
ctl:7.5 vs. ctl:15	1.05	1.049	0.001262	0.03974	8	8	---	98
ctl:7.5 vs. ctl:30	1.05	1.031	0.01899	0.03974	8	8	---	98
ctl:7.5 vs. ctl:60	1.05	1.015	0.03489	0.03974	8	8	---	98
ctl:7.5 vs. ctl:180	1.05	1.001	0.04897	0.03974	8	8	---	98
ctl:7.5 vs. ctl:600	1.05	1.002	0.0486	0.03974	8	8	---	98
ctl:7.5 vs. Opto NES:dark	1.05	1.003	0.04689	0.03974	8	8	---	98
ctl:7.5 vs. Opto NES:7.5	1.05	0.6869	0.3633	0.03974	8	8	12.93	98
ctl:7.5 vs. Opto NES:15	1.05	0.8356	0.2147	0.03974	8	8	7.641	98
ctl:7.5 vs. Opto NES:30	1.05	0.8258	0.2245	0.03974	8	8	7.991	98
ctl:7.5 vs. Opto NES:60	1.05	0.7869	0.2633	0.03974	8	8	9.373	98
ctl:7.5 vs. Opto NES:180	1.05	0.6939	0.3563	0.03974	8	8	12.68	98
ctl:7.5 vs. Opto NES:600	1.05	0.7936	0.2567	0.03974	8	8	9.136	98
ctl:15 vs. ctl:30	1.049	1.031	0.01773	0.03974	8	8	---	98
ctl:15 vs. ctl:60	1.049	1.015	0.03362	0.03974	8	8	---	98
ctl:15 vs. ctl:180	1.049	1.001	0.04771	0.03974	8	8	---	98
ctl:15 vs. ctl:600	1.049	1.002	0.04734	0.03974	8	8	---	98
ctl:15 vs. Opto NES:dark	1.049	1.003	0.04563	0.03974	8	8	---	98
ctl:15 vs. Opto NES:7.5	1.049	0.6869	0.3621	0.03974	8	8	12.89	98
ctl:15 vs. Opto NES:15	1.049	0.8356	0.2134	0.03974	8	8	7.596	98
ctl:15 vs. Opto NES:30	1.049	0.8258	0.2233	0.03974	8	8	7.946	98
ctl:15 vs. Opto NES:60	1.049	0.7869	0.2621	0.03974	8	8	9.328	98
ctl:15 vs. Opto NES:180	1.049	0.6939	0.3551	0.03974	8	8	12.64	98
ctl:15 vs. Opto NES:600	1.049	0.7936	0.2554	0.03974	8	8	9.091	98
ctl:30 vs. ctl:60	1.031	1.015	0.01589	0.03974	8	8	---	98
ctl:30 vs. ctl:180	1.031	1.001	0.02998	0.03974	8	8	---	98
ctl:30 vs. ctl:600	1.031	1.002	0.02961	0.03974	8	8	---	98
ctl:30 vs. Opto NES:dark	1.031	1.003	0.0279	0.03974	8	8	---	98
ctl:30 vs. Opto NES:7.5	1.031	0.6869	0.3444	0.03974	8	8	12.26	98
ctl:30 vs. Opto NES:15	1.031	0.8356	0.1957	0.03974	8	8	6.965	98
ctl:30 vs. Opto NES:30	1.031	0.8258	0.2055	0.03974	8	8	7.315	98
ctl:30 vs. Opto NES:60	1.031	0.7869	0.2444	0.03974	8	8	8.697	98
ctl:30 vs. Opto NES:180	1.031	0.6939	0.3373	0.03974	8	8	12.01	98
ctl:30 vs. Opto NES:600	1.031	0.7936	0.2377	0.03974	8	8	8.46	98
ctl:60 vs. ctl:180	1.015	1.001	0.01409	0.03974	8	8	---	98
ctl:60 vs. ctl:600	1.015	1.002	0.01372	0.03974	8	8	---	98
ctl:60 vs. Opto NES:dark	1.015	1.003	0.01201	0.03974	8	8	---	98
ctl:60 vs. Opto NES:7.5	1.015	0.6869	0.3285	0.03974	8	8	11.69	98
ctl:60 vs. Opto NES:15	1.015	0.8356	0.1798	0.03974	8	8	6.4	98
ctl:60 vs. Opto NES:30	1.015	0.8258	0.1896	0.03974	8	8	6.749	98
ctl:60 vs. Opto NES:60	1.015	0.7869	0.2285	0.03974	8	8	8.131	98
ctl:60 vs. Opto NES:180	1.015	0.6939	0.3214	0.03974	8	8	11.44	98
ctl:60 vs. Opto NES:600	1.015	0.7936	0.2218	0.03974	8	8	7.895	98
ctl:180 vs. ctl:600	1.001	1.002	-0.0003698	0.03974	8	8	---	98
ctl:180 vs. Opto NES:dark	1.001	1.003	-0.002081	0.03974	8	8	---	98
ctl:180 vs. Opto NES:7.5	1.001	0.6869	0.3144	0.03974	8	8	11.19	98
ctl:180 vs. Opto NES:15	1.001	0.8356	0.1657	0.03974	8	8	5.898	98
ctl:180 vs. Opto NES:30	1.001	0.8258	0.1755	0.03974	8	8	6.248	98
ctl:180 vs. Opto NES:60	1.001	0.7869	0.2144	0.03974	8	8	7.63	98
ctl:180 vs. Opto NES:180	1.001	0.6939	0.3074	0.03974	8	8	10.94	98
ctl:180 vs. Opto NES:600	1.001	0.7936	0.2077	0.03974	8	8	7.393	98
ctl:600 vs. Opto NES:dark	1.002	1.003	-0.001712	0.03974	8	8	---	98
ctl:600 vs. Opto NES:7.5	1.002	0.6869	0.3147	0.03974	8	8	11.2	98
ctl:600 vs. Opto NES:15	1.002	0.8356	0.1661	0.03974	8	8	5.912	98
ctl:600 vs. Opto NES:30	1.002	0.8258	0.1759	0.03974	8	8	6.261	98
ctl:600 vs. Opto NES:60	1.002	0.7869	0.2147	0.03974	8	8	7.643	98
ctl:600 vs. Opto NES:180	1.002	0.6939	0.3077	0.03974	8	8	10.95	98
ctl:600 vs. Opto NES:600	1.002	0.7936	0.2081	0.03974	8	8	7.406	98
Opto NES:dark vs. Opto NES:7.5	1.003	0.6869	0.3165	0.03974	8	8	11.26	98
Opto NES:dark vs. Opto NES:15	1.003	0.8356	0.1678	0.03974	8	8	5.972	98
Opto NES:dark vs. Opto NES:30	1.003	0.8258	0.1776	0.03974	8	8	6.322	98
Opto NES:dark vs. Opto NES:60	1.003	0.7869	0.2165	0.03974	8	8	7.704	98
Opto NES:dark vs. Opto NES:180	1.003	0.6939	0.3094	0.03974	8	8	11.01	98
Opto NES:dark vs. Opto NES:600	1.003	0.7936	0.2098	0.03974	8	8	7.467	98
Opto NES:7.5 vs. Opto NES:15	0.6869	0.8356	-0.1486	0.03974	8	8	5.29	98
Opto NES:7.5 vs. Opto NES:30	0.6869	0.8258	-0.1388	0.03974	8	8	4.941	98
Opto NES:7.5 vs. Opto NES:60	0.6869	0.7869	-0.1	0.03974	8	8	3.559	98
Opto NES:7.5 vs. Opto NES:180	0.6869	0.6939	-0.007015	0.03974	8	8	0.2497	98
Opto NES:7.5 vs. Opto NES:600	0.6869	0.7936	-0.1066	0.03974	8	8	3.796	98
Opto NES:15 vs. Opto NES:30	0.8356	0.8258	0.009815	0.03974	8	8	---	98
Opto NES:15 vs. Opto NES:60	0.8356	0.7869	0.04865	0.03974	8	8	1.731	98
Opto NES:15 vs. Opto NES:180	0.8356	0.6939	0.1416	0.03974	8	8	5.041	98
Opto NES:15 vs. Opto NES:600	0.8356	0.7936	0.042	0.03974	8	8	---	98
Opto NES:30 vs. Opto NES:60	0.8258	0.7869	0.03883	0.03974	8	8	---	98
Opto NES:30 vs. Opto NES:180	0.8258	0.6939	0.1318	0.03974	8	8	4.691	98
Opto NES:30 vs. Opto NES:600	0.8258	0.7936	0.03219	0.03974	8	8	---	98
Opto NES:60 vs. Opto NES:180	0.7869	0.6939	0.09298	0.03974	8	8	3.309	98
Opto NES:60 vs. Opto NES:600	0.7869	0.7936	-0.006645	0.03974	8	8	---	98
Opto NES:180 vs. Opto NES:600	0.6939	0.7936	-0.09963	0.03974	8	8	3.546	98

## Sheet: 2way  Fig7B OptoNES MEKK1inhib
Fig 7B
Compare cell means regardless of rows and columns
Number of families	1
Number of comparisons per family	91
Alpha	0.05
Newman-Keuls multiple comparisons test	Mean Diff.	Significant?	Summary
ctl:d vs. ctl:7.5	7.038	No	ns
ctl:d vs. ctl:15	6.91	No	ns
ctl:d vs. ctl:30	5.103	No	ns
ctl:d vs. ctl:60	3.483	No	ns
ctl:d vs. ctl:180	2.047	No	ns
ctl:d vs. ctl:600	2.085	No	ns
ctl:d vs. OptoNES:d	2.26	No	ns
ctl:d vs. OptoNES:7.5	-29.99	Yes	****
ctl:d vs. OptoNES:15	-14.84	Yes	***
ctl:d vs. OptoNES:30	-15.84	Yes	***
ctl:d vs. OptoNES:60	-19.8	Yes	****
ctl:d vs. OptoNES:180	-29.28	Yes	****
ctl:d vs. OptoNES:600	-19.12	Yes	****
ctl:7.5 vs. ctl:15	-0.1286	No	ns
ctl:7.5 vs. ctl:30	-1.935	No	ns
ctl:7.5 vs. ctl:60	-3.555	No	ns
ctl:7.5 vs. ctl:180	-4.991	No	ns
ctl:7.5 vs. ctl:600	-4.953	No	ns
ctl:7.5 vs. OptoNES:d	-4.779	No	ns
ctl:7.5 vs. OptoNES:7.5	-37.03	Yes	****
ctl:7.5 vs. OptoNES:15	-21.88	Yes	****
ctl:7.5 vs. OptoNES:30	-22.88	Yes	****
ctl:7.5 vs. OptoNES:60	-26.84	Yes	****
ctl:7.5 vs. OptoNES:180	-36.32	Yes	****
ctl:7.5 vs. OptoNES:600	-26.16	Yes	****
ctl:15 vs. ctl:30	-1.807	No	ns
ctl:15 vs. ctl:60	-3.427	No	ns
ctl:15 vs. ctl:180	-4.862	No	ns
ctl:15 vs. ctl:600	-4.825	No	ns
ctl:15 vs. OptoNES:d	-4.65	No	ns
ctl:15 vs. OptoNES:7.5	-36.9	Yes	****
ctl:15 vs. OptoNES:15	-21.75	Yes	****
ctl:15 vs. OptoNES:30	-22.75	Yes	****
ctl:15 vs. OptoNES:60	-26.71	Yes	****
ctl:15 vs. OptoNES:180	-36.19	Yes	****
ctl:15 vs. OptoNES:600	-26.03	Yes	****
ctl:30 vs. ctl:60	-1.62	No	ns
ctl:30 vs. ctl:180	-3.056	No	ns
ctl:30 vs. ctl:600	-3.018	No	ns
ctl:30 vs. OptoNES:d	-2.843	No	ns
ctl:30 vs. OptoNES:7.5	-35.1	Yes	****
ctl:30 vs. OptoNES:15	-19.95	Yes	****
ctl:30 vs. OptoNES:30	-20.95	Yes	****
ctl:30 vs. OptoNES:60	-24.9	Yes	****
ctl:30 vs. OptoNES:180	-34.38	Yes	****
ctl:30 vs. OptoNES:600	-24.23	Yes	****
ctl:60 vs. ctl:180	-1.436	No	ns
ctl:60 vs. ctl:600	-1.398	No	ns
ctl:60 vs. OptoNES:d	-1.224	No	ns
ctl:60 vs. OptoNES:7.5	-33.48	Yes	****
ctl:60 vs. OptoNES:15	-18.33	Yes	***
ctl:60 vs. OptoNES:30	-19.33	Yes	***
ctl:60 vs. OptoNES:60	-23.28	Yes	****
ctl:60 vs. OptoNES:180	-32.76	Yes	****
ctl:60 vs. OptoNES:600	-22.61	Yes	****
ctl:180 vs. ctl:600	0.0377	No	ns
ctl:180 vs. OptoNES:d	0.2121	No	ns
ctl:180 vs. OptoNES:7.5	-32.04	Yes	****
ctl:180 vs. OptoNES:15	-16.89	Yes	***
ctl:180 vs. OptoNES:30	-17.89	Yes	***
ctl:180 vs. OptoNES:60	-21.85	Yes	****
ctl:180 vs. OptoNES:180	-31.32	Yes	****
ctl:180 vs. OptoNES:600	-21.17	Yes	****
ctl:600 vs. OptoNES:d	0.1744	No	ns
ctl:600 vs. OptoNES:7.5	-32.08	Yes	****
ctl:600 vs. OptoNES:15	-16.93	Yes	***
ctl:600 vs. OptoNES:30	-17.93	Yes	***
ctl:600 vs. OptoNES:60	-21.89	Yes	****
ctl:600 vs. OptoNES:180	-31.36	Yes	****
ctl:600 vs. OptoNES:600	-21.21	Yes	****
OptoNES:d vs. OptoNES:7.5	-32.25	Yes	****
OptoNES:d vs. OptoNES:15	-17.1	Yes	***
OptoNES:d vs. OptoNES:30	-18.1	Yes	***
OptoNES:d vs. OptoNES:60	-22.06	Yes	****
OptoNES:d vs. OptoNES:180	-31.54	Yes	****
OptoNES:d vs. OptoNES:600	-21.38	Yes	****
OptoNES:7.5 vs. OptoNES:15	15.15	Yes	**
OptoNES:7.5 vs. OptoNES:30	14.15	Yes	**
OptoNES:7.5 vs. OptoNES:60	10.19	Yes	*
OptoNES:7.5 vs. OptoNES:180	0.715	No	ns
OptoNES:7.5 vs. OptoNES:600	10.87	Yes	*
OptoNES:15 vs. OptoNES:30	-1	No	ns
OptoNES:15 vs. OptoNES:60	-4.958	No	ns
OptoNES:15 vs. OptoNES:180	-14.43	Yes	**
OptoNES:15 vs. OptoNES:600	-4.281	No	ns
OptoNES:30 vs. OptoNES:60	-3.958	No	ns
OptoNES:30 vs. OptoNES:180	-13.43	Yes	**
OptoNES:30 vs. OptoNES:600	-3.28	No	ns
OptoNES:60 vs. OptoNES:180	-9.477	Yes	*
OptoNES:60 vs. OptoNES:600	0.6773	No	ns
OptoNES:180 vs. OptoNES:600	10.15	Yes	*
Test details	Mean 1	Mean 2	Mean Diff.	SE of diff.	N1	N2	q	DF
ctl:d vs. ctl:7.5	0	-7.038	7.038	4.05	8	8	2.458	98
ctl:d vs. ctl:15	0	-6.91	6.91	4.05	8	8	---	98
ctl:d vs. ctl:30	0	-5.103	5.103	4.05	8	8	---	98
ctl:d vs. ctl:60	0	-3.483	3.483	4.05	8	8	---	98
ctl:d vs. ctl:180	0	-2.047	2.047	4.05	8	8	---	98
ctl:d vs. ctl:600	0	-2.085	2.085	4.05	8	8	---	98
ctl:d vs. OptoNES:d	0	-2.26	2.26	4.05	8	8	---	98
ctl:d vs. OptoNES:7.5	0	29.99	-29.99	4.05	8	8	10.47	98
ctl:d vs. OptoNES:15	0	14.84	-14.84	4.05	8	8	5.183	98
ctl:d vs. OptoNES:30	0	15.84	-15.84	4.05	8	8	5.533	98
ctl:d vs. OptoNES:60	0	19.8	-19.8	4.05	8	8	6.915	98
ctl:d vs. OptoNES:180	0	29.28	-29.28	4.05	8	8	10.22	98
ctl:d vs. OptoNES:600	0	19.12	-19.12	4.05	8	8	6.678	98
ctl:7.5 vs. ctl:15	-7.038	-6.91	-0.1286	4.05	8	8	---	98
ctl:7.5 vs. ctl:30	-7.038	-5.103	-1.935	4.05	8	8	---	98
ctl:7.5 vs. ctl:60	-7.038	-3.483	-3.555	4.05	8	8	---	98
ctl:7.5 vs. ctl:180	-7.038	-2.047	-4.991	4.05	8	8	---	98
ctl:7.5 vs. ctl:600	-7.038	-2.085	-4.953	4.05	8	8	---	98
ctl:7.5 vs. OptoNES:d	-7.038	-2.26	-4.779	4.05	8	8	---	98
ctl:7.5 vs. OptoNES:7.5	-7.038	29.99	-37.03	4.05	8	8	12.93	98
ctl:7.5 vs. OptoNES:15	-7.038	14.84	-21.88	4.05	8	8	7.641	98
ctl:7.5 vs. OptoNES:30	-7.038	15.84	-22.88	4.05	8	8	7.991	98
ctl:7.5 vs. OptoNES:60	-7.038	19.8	-26.84	4.05	8	8	9.373	98
ctl:7.5 vs. OptoNES:180	-7.038	29.28	-36.32	4.05	8	8	12.68	98
ctl:7.5 vs. OptoNES:600	-7.038	19.12	-26.16	4.05	8	8	9.136	98
ctl:15 vs. ctl:30	-6.91	-5.103	-1.807	4.05	8	8	---	98
ctl:15 vs. ctl:60	-6.91	-3.483	-3.427	4.05	8	8	---	98
ctl:15 vs. ctl:180	-6.91	-2.047	-4.862	4.05	8	8	---	98
ctl:15 vs. ctl:600	-6.91	-2.085	-4.825	4.05	8	8	---	98
ctl:15 vs. OptoNES:d	-6.91	-2.26	-4.65	4.05	8	8	---	98
ctl:15 vs. OptoNES:7.5	-6.91	29.99	-36.9	4.05	8	8	12.89	98
ctl:15 vs. OptoNES:15	-6.91	14.84	-21.75	4.05	8	8	7.596	98
ctl:15 vs. OptoNES:30	-6.91	15.84	-22.75	4.05	8	8	7.946	98
ctl:15 vs. OptoNES:60	-6.91	19.8	-26.71	4.05	8	8	9.328	98
ctl:15 vs. OptoNES:180	-6.91	29.28	-36.19	4.05	8	8	12.64	98
ctl:15 vs. OptoNES:600	-6.91	19.12	-26.03	4.05	8	8	9.091	98
ctl:30 vs. ctl:60	-5.103	-3.483	-1.62	4.05	8	8	---	98
ctl:30 vs. ctl:180	-5.103	-2.047	-3.056	4.05	8	8	---	98
ctl:30 vs. ctl:600	-5.103	-2.085	-3.018	4.05	8	8	---	98
ctl:30 vs. OptoNES:d	-5.103	-2.26	-2.843	4.05	8	8	---	98
ctl:30 vs. OptoNES:7.5	-5.103	29.99	-35.1	4.05	8	8	12.26	98
ctl:30 vs. OptoNES:15	-5.103	14.84	-19.95	4.05	8	8	6.965	98
ctl:30 vs. OptoNES:30	-5.103	15.84	-20.95	4.05	8	8	7.315	98
ctl:30 vs. OptoNES:60	-5.103	19.8	-24.9	4.05	8	8	8.697	98
ctl:30 vs. OptoNES:180	-5.103	29.28	-34.38	4.05	8	8	12.01	98
ctl:30 vs. OptoNES:600	-5.103	19.12	-24.23	4.05	8	8	8.46	98
ctl:60 vs. ctl:180	-3.483	-2.047	-1.436	4.05	8	8	---	98
ctl:60 vs. ctl:600	-3.483	-2.085	-1.398	4.05	8	8	---	98
ctl:60 vs. OptoNES:d	-3.483	-2.26	-1.224	4.05	8	8	---	98
ctl:60 vs. OptoNES:7.5	-3.483	29.99	-33.48	4.05	8	8	11.69	98
ctl:60 vs. OptoNES:15	-3.483	14.84	-18.33	4.05	8	8	6.4	98
ctl:60 vs. OptoNES:30	-3.483	15.84	-19.33	4.05	8	8	6.749	98
ctl:60 vs. OptoNES:60	-3.483	19.8	-23.28	4.05	8	8	8.131	98
ctl:60 vs. OptoNES:180	-3.483	29.28	-32.76	4.05	8	8	11.44	98
ctl:60 vs. OptoNES:600	-3.483	19.12	-22.61	4.05	8	8	7.895	98
ctl:180 vs. ctl:600	-2.047	-2.085	0.0377	4.05	8	8	---	98
ctl:180 vs. OptoNES:d	-2.047	-2.26	0.2121	4.05	8	8	---	98
ctl:180 vs. OptoNES:7.5	-2.047	29.99	-32.04	4.05	8	8	11.19	98
ctl:180 vs. OptoNES:15	-2.047	14.84	-16.89	4.05	8	8	5.898	98
ctl:180 vs. OptoNES:30	-2.047	15.84	-17.89	4.05	8	8	6.248	98
ctl:180 vs. OptoNES:60	-2.047	19.8	-21.85	4.05	8	8	7.63	98
ctl:180 vs. OptoNES:180	-2.047	29.28	-31.32	4.05	8	8	10.94	98
ctl:180 vs. OptoNES:600	-2.047	19.12	-21.17	4.05	8	8	7.393	98
ctl:600 vs. OptoNES:d	-2.085	-2.26	0.1744	4.05	8	8	---	98
ctl:600 vs. OptoNES:7.5	-2.085	29.99	-32.08	4.05	8	8	11.2	98
ctl:600 vs. OptoNES:15	-2.085	14.84	-16.93	4.05	8	8	5.912	98
ctl:600 vs. OptoNES:30	-2.085	15.84	-17.93	4.05	8	8	6.261	98
ctl:600 vs. OptoNES:60	-2.085	19.8	-21.89	4.05	8	8	7.643	98
ctl:600 vs. OptoNES:180	-2.085	29.28	-31.36	4.05	8	8	10.95	98
ctl:600 vs. OptoNES:600	-2.085	19.12	-21.21	4.05	8	8	7.406	98
OptoNES:d vs. OptoNES:7.5	-2.26	29.99	-32.25	4.05	8	8	11.26	98
OptoNES:d vs. OptoNES:15	-2.26	14.84	-17.1	4.05	8	8	5.972	98
OptoNES:d vs. OptoNES:30	-2.26	15.84	-18.1	4.05	8	8	6.322	98
OptoNES:d vs. OptoNES:60	-2.26	19.8	-22.06	4.05	8	8	7.704	98
OptoNES:d vs. OptoNES:180	-2.26	29.28	-31.54	4.05	8	8	11.01	98
OptoNES:d vs. OptoNES:600	-2.26	19.12	-21.38	4.05	8	8	7.467	98
OptoNES:7.5 vs. OptoNES:15	29.99	14.84	15.15	4.05	8	8	5.29	98
OptoNES:7.5 vs. OptoNES:30	29.99	15.84	14.15	4.05	8	8	4.941	98
OptoNES:7.5 vs. OptoNES:60	29.99	19.8	10.19	4.05	8	8	3.559	98
OptoNES:7.5 vs. OptoNES:180	29.99	29.28	0.715	4.05	8	8	0.2497	98
OptoNES:7.5 vs. OptoNES:600	29.99	19.12	10.87	4.05	8	8	3.796	98
OptoNES:15 vs. OptoNES:30	14.84	15.84	-1	4.05	8	8	---	98
OptoNES:15 vs. OptoNES:60	14.84	19.8	-4.958	4.05	8	8	1.731	98
OptoNES:15 vs. OptoNES:180	14.84	29.28	-14.43	4.05	8	8	5.041	98
OptoNES:15 vs. OptoNES:600	14.84	19.12	-4.281	4.05	8	8	---	98
OptoNES:30 vs. OptoNES:60	15.84	19.8	-3.958	4.05	8	8	---	98
OptoNES:30 vs. OptoNES:180	15.84	29.28	-13.43	4.05	8	8	4.691	98
OptoNES:30 vs. OptoNES:600	15.84	19.12	-3.28	4.05	8	8	---	98
OptoNES:60 vs. OptoNES:180	19.8	29.28	-9.477	4.05	8	8	3.309	98
OptoNES:60 vs. OptoNES:600	19.8	19.12	0.6773	4.05	8	8	---	98
OptoNES:180 vs. OptoNES:600	29.28	19.12	10.15	4.05	8	8	3.546	98

## Sheet: 2 way Fig 7C OptoNLS MEKK1
Fig 7C
Compare cell means regardless of rows and columns
Number of families	1
Number of comparisons per family	91
Alpha	0.05
Newman-Keuls multiple comparisons test	Mean Diff.	Significant?	Summary
MEKK1:Darkness vs. MEKK1:7.5s	0.002085	No	ns
MEKK1:Darkness vs. MEKK1:15s	0.002332	No	ns
MEKK1:Darkness vs. MEKK1:30s	-0.02075	No	ns
MEKK1:Darkness vs. MEKK1:60s	-0.002451	No	ns
MEKK1:Darkness vs. MEKK1:180s	-0.01825	No	ns
MEKK1:Darkness vs. MEKK1:600s	-0.008626	No	ns
MEKK1:Darkness vs. OptoNLS:Darkness	0.01154	No	ns
MEKK1:Darkness vs. OptoNLS:7.5s	0.305	Yes	****
MEKK1:Darkness vs. OptoNLS:15s	0.2992	Yes	****
MEKK1:Darkness vs. OptoNLS:30s	0.3154	Yes	****
MEKK1:Darkness vs. OptoNLS:60s	0.3495	Yes	****
MEKK1:Darkness vs. OptoNLS:180s	0.2151	Yes	****
MEKK1:Darkness vs. OptoNLS:600s	0.1685	Yes	****
MEKK1:7.5s vs. MEKK1:15s	0.000247	No	ns
MEKK1:7.5s vs. MEKK1:30s	-0.02284	No	ns
MEKK1:7.5s vs. MEKK1:60s	-0.004536	No	ns
MEKK1:7.5s vs. MEKK1:180s	-0.02034	No	ns
MEKK1:7.5s vs. MEKK1:600s	-0.01071	No	ns
MEKK1:7.5s vs. OptoNLS:Darkness	0.009455	No	ns
MEKK1:7.5s vs. OptoNLS:7.5s	0.3029	Yes	****
MEKK1:7.5s vs. OptoNLS:15s	0.2972	Yes	****
MEKK1:7.5s vs. OptoNLS:30s	0.3133	Yes	****
MEKK1:7.5s vs. OptoNLS:60s	0.3474	Yes	****
MEKK1:7.5s vs. OptoNLS:180s	0.213	Yes	****
MEKK1:7.5s vs. OptoNLS:600s	0.1664	Yes	****
MEKK1:15s vs. MEKK1:30s	-0.02308	No	ns
MEKK1:15s vs. MEKK1:60s	-0.004783	No	ns
MEKK1:15s vs. MEKK1:180s	-0.02058	No	ns
MEKK1:15s vs. MEKK1:600s	-0.01096	No	ns
MEKK1:15s vs. OptoNLS:Darkness	0.009208	No	ns
MEKK1:15s vs. OptoNLS:7.5s	0.3027	Yes	****
MEKK1:15s vs. OptoNLS:15s	0.2969	Yes	****
MEKK1:15s vs. OptoNLS:30s	0.313	Yes	****
MEKK1:15s vs. OptoNLS:60s	0.3472	Yes	****
MEKK1:15s vs. OptoNLS:180s	0.2128	Yes	****
MEKK1:15s vs. OptoNLS:600s	0.1662	Yes	****
MEKK1:30s vs. MEKK1:60s	0.0183	No	ns
MEKK1:30s vs. MEKK1:180s	0.0025	No	ns
MEKK1:30s vs. MEKK1:600s	0.01212	No	ns
MEKK1:30s vs. OptoNLS:Darkness	0.03229	No	ns
MEKK1:30s vs. OptoNLS:7.5s	0.3258	Yes	****
MEKK1:30s vs. OptoNLS:15s	0.32	Yes	****
MEKK1:30s vs. OptoNLS:30s	0.3361	Yes	****
MEKK1:30s vs. OptoNLS:60s	0.3703	Yes	****
MEKK1:30s vs. OptoNLS:180s	0.2359	Yes	****
MEKK1:30s vs. OptoNLS:600s	0.1892	Yes	****
MEKK1:60s vs. MEKK1:180s	-0.0158	No	ns
MEKK1:60s vs. MEKK1:600s	-0.006175	No	ns
MEKK1:60s vs. OptoNLS:Darkness	0.01399	No	ns
MEKK1:60s vs. OptoNLS:7.5s	0.3075	Yes	****
MEKK1:60s vs. OptoNLS:15s	0.3017	Yes	****
MEKK1:60s vs. OptoNLS:30s	0.3178	Yes	****
MEKK1:60s vs. OptoNLS:60s	0.352	Yes	****
MEKK1:60s vs. OptoNLS:180s	0.2176	Yes	****
MEKK1:60s vs. OptoNLS:600s	0.1709	Yes	****
MEKK1:180s vs. MEKK1:600s	0.009625	No	ns
MEKK1:180s vs. OptoNLS:Darkness	0.02979	No	ns
MEKK1:180s vs. OptoNLS:7.5s	0.3233	Yes	****
MEKK1:180s vs. OptoNLS:15s	0.3175	Yes	****
MEKK1:180s vs. OptoNLS:30s	0.3336	Yes	****
MEKK1:180s vs. OptoNLS:60s	0.3678	Yes	****
MEKK1:180s vs. OptoNLS:180s	0.2334	Yes	****
MEKK1:180s vs. OptoNLS:600s	0.1867	Yes	****
MEKK1:600s vs. OptoNLS:Darkness	0.02017	No	ns
MEKK1:600s vs. OptoNLS:7.5s	0.3137	Yes	****
MEKK1:600s vs. OptoNLS:15s	0.3079	Yes	****
MEKK1:600s vs. OptoNLS:30s	0.324	Yes	****
MEKK1:600s vs. OptoNLS:60s	0.3581	Yes	****
MEKK1:600s vs. OptoNLS:180s	0.2238	Yes	****
MEKK1:600s vs. OptoNLS:600s	0.1771	Yes	****
OptoNLS:Darkness vs. OptoNLS:7.5s	0.2935	Yes	****
OptoNLS:Darkness vs. OptoNLS:15s	0.2877	Yes	****
OptoNLS:Darkness vs. OptoNLS:30s	0.3038	Yes	****
OptoNLS:Darkness vs. OptoNLS:60s	0.338	Yes	****
OptoNLS:Darkness vs. OptoNLS:180s	0.2036	Yes	****
OptoNLS:Darkness vs. OptoNLS:600s	0.1569	Yes	****
OptoNLS:7.5s vs. OptoNLS:15s	-0.005785	No	ns
OptoNLS:7.5s vs. OptoNLS:30s	0.01033	No	ns
OptoNLS:7.5s vs. OptoNLS:60s	0.04448	No	ns
OptoNLS:7.5s vs. OptoNLS:180s	-0.08989	Yes	**
OptoNLS:7.5s vs. OptoNLS:600s	-0.1365	Yes	****
OptoNLS:15s vs. OptoNLS:30s	0.01612	No	ns
OptoNLS:15s vs. OptoNLS:60s	0.05027	No	ns
OptoNLS:15s vs. OptoNLS:180s	-0.08411	Yes	**
OptoNLS:15s vs. OptoNLS:600s	-0.1308	Yes	****
OptoNLS:30s vs. OptoNLS:60s	0.03415	No	ns
OptoNLS:30s vs. OptoNLS:180s	-0.1002	Yes	**
OptoNLS:30s vs. OptoNLS:600s	-0.1469	Yes	****
OptoNLS:60s vs. OptoNLS:180s	-0.1344	Yes	****
OptoNLS:60s vs. OptoNLS:600s	-0.181	Yes	****
OptoNLS:180s vs. OptoNLS:600s	-0.04665	No	ns
Test details	Mean 1	Mean 2	Mean Diff.	SE of diff.	N1	N2	q	DF
MEKK1:Darkness vs. MEKK1:7.5s	1	0.9979	0.002085	0.02742	8	8	---	98
MEKK1:Darkness vs. MEKK1:15s	1	0.9977	0.002332	0.02742	8	8	---	98
MEKK1:Darkness vs. MEKK1:30s	1	1.021	-0.02075	0.02742	8	8	---	98
MEKK1:Darkness vs. MEKK1:60s	1	1.002	-0.002451	0.02742	8	8	---	98
MEKK1:Darkness vs. MEKK1:180s	1	1.018	-0.01825	0.02742	8	8	---	98
MEKK1:Darkness vs. MEKK1:600s	1	1.009	-0.008626	0.02742	8	8	---	98
MEKK1:Darkness vs. OptoNLS:Darkness	1	0.9885	0.01154	0.02742	8	8	---	98
MEKK1:Darkness vs. OptoNLS:7.5s	1	0.695	0.305	0.02742	8	8	15.73	98
MEKK1:Darkness vs. OptoNLS:15s	1	0.7008	0.2992	0.02742	8	8	15.43	98
MEKK1:Darkness vs. OptoNLS:30s	1	0.6846	0.3154	0.02742	8	8	16.26	98
MEKK1:Darkness vs. OptoNLS:60s	1	0.6505	0.3495	0.02742	8	8	18.02	98
MEKK1:Darkness vs. OptoNLS:180s	1	0.7849	0.2151	0.02742	8	8	11.09	98
MEKK1:Darkness vs. OptoNLS:600s	1	0.8315	0.1685	0.02742	8	8	8.689	98
MEKK1:7.5s vs. MEKK1:15s	0.9979	0.9977	0.000247	0.02742	8	8	---	98
MEKK1:7.5s vs. MEKK1:30s	0.9979	1.021	-0.02284	0.02742	8	8	---	98
MEKK1:7.5s vs. MEKK1:60s	0.9979	1.002	-0.004536	0.02742	8	8	---	98
MEKK1:7.5s vs. MEKK1:180s	0.9979	1.018	-0.02034	0.02742	8	8	---	98
MEKK1:7.5s vs. MEKK1:600s	0.9979	1.009	-0.01071	0.02742	8	8	---	98
MEKK1:7.5s vs. OptoNLS:Darkness	0.9979	0.9885	0.009455	0.02742	8	8	---	98
MEKK1:7.5s vs. OptoNLS:7.5s	0.9979	0.695	0.3029	0.02742	8	8	15.62	98
MEKK1:7.5s vs. OptoNLS:15s	0.9979	0.7008	0.2972	0.02742	8	8	15.32	98
MEKK1:7.5s vs. OptoNLS:30s	0.9979	0.6846	0.3133	0.02742	8	8	16.16	98
MEKK1:7.5s vs. OptoNLS:60s	0.9979	0.6505	0.3474	0.02742	8	8	17.92	98
MEKK1:7.5s vs. OptoNLS:180s	0.9979	0.7849	0.213	0.02742	8	8	10.99	98
MEKK1:7.5s vs. OptoNLS:600s	0.9979	0.8315	0.1664	0.02742	8	8	8.581	98
MEKK1:15s vs. MEKK1:30s	0.9977	1.021	-0.02308	0.02742	8	8	---	98
MEKK1:15s vs. MEKK1:60s	0.9977	1.002	-0.004783	0.02742	8	8	---	98
MEKK1:15s vs. MEKK1:180s	0.9977	1.018	-0.02058	0.02742	8	8	---	98
MEKK1:15s vs. MEKK1:600s	0.9977	1.009	-0.01096	0.02742	8	8	---	98
MEKK1:15s vs. OptoNLS:Darkness	0.9977	0.9885	0.009208	0.02742	8	8	---	98
MEKK1:15s vs. OptoNLS:7.5s	0.9977	0.695	0.3027	0.02742	8	8	15.61	98
MEKK1:15s vs. OptoNLS:15s	0.9977	0.7008	0.2969	0.02742	8	8	15.31	98
MEKK1:15s vs. OptoNLS:30s	0.9977	0.6846	0.313	0.02742	8	8	16.14	98
MEKK1:15s vs. OptoNLS:60s	0.9977	0.6505	0.3472	0.02742	8	8	17.9	98
MEKK1:15s vs. OptoNLS:180s	0.9977	0.7849	0.2128	0.02742	8	8	10.97	98
MEKK1:15s vs. OptoNLS:600s	0.9977	0.8315	0.1662	0.02742	8	8	8.569	98
MEKK1:30s vs. MEKK1:60s	1.021	1.002	0.0183	0.02742	8	8	---	98
MEKK1:30s vs. MEKK1:180s	1.021	1.018	0.0025	0.02742	8	8	---	98
MEKK1:30s vs. MEKK1:600s	1.021	1.009	0.01212	0.02742	8	8	---	98
MEKK1:30s vs. OptoNLS:Darkness	1.021	0.9885	0.03229	0.02742	8	8	1.665	98
MEKK1:30s vs. OptoNLS:7.5s	1.021	0.695	0.3258	0.02742	8	8	16.8	98
MEKK1:30s vs. OptoNLS:15s	1.021	0.7008	0.32	0.02742	8	8	16.5	98
MEKK1:30s vs. OptoNLS:30s	1.021	0.6846	0.3361	0.02742	8	8	17.33	98
MEKK1:30s vs. OptoNLS:60s	1.021	0.6505	0.3703	0.02742	8	8	19.09	98
MEKK1:30s vs. OptoNLS:180s	1.021	0.7849	0.2359	0.02742	8	8	12.16	98
MEKK1:30s vs. OptoNLS:600s	1.021	0.8315	0.1892	0.02742	8	8	9.759	98
MEKK1:60s vs. MEKK1:180s	1.002	1.018	-0.0158	0.02742	8	8	---	98
MEKK1:60s vs. MEKK1:600s	1.002	1.009	-0.006175	0.02742	8	8	---	98
MEKK1:60s vs. OptoNLS:Darkness	1.002	0.9885	0.01399	0.02742	8	8	---	98
MEKK1:60s vs. OptoNLS:7.5s	1.002	0.695	0.3075	0.02742	8	8	15.86	98
MEKK1:60s vs. OptoNLS:15s	1.002	0.7008	0.3017	0.02742	8	8	15.56	98
MEKK1:60s vs. OptoNLS:30s	1.002	0.6846	0.3178	0.02742	8	8	16.39	98
MEKK1:60s vs. OptoNLS:60s	1.002	0.6505	0.352	0.02742	8	8	18.15	98
MEKK1:60s vs. OptoNLS:180s	1.002	0.7849	0.2176	0.02742	8	8	11.22	98
MEKK1:60s vs. OptoNLS:600s	1.002	0.8315	0.1709	0.02742	8	8	8.815	98
MEKK1:180s vs. MEKK1:600s	1.018	1.009	0.009625	0.02742	8	8	---	98
MEKK1:180s vs. OptoNLS:Darkness	1.018	0.9885	0.02979	0.02742	8	8	---	98
MEKK1:180s vs. OptoNLS:7.5s	1.018	0.695	0.3233	0.02742	8	8	16.67	98
MEKK1:180s vs. OptoNLS:15s	1.018	0.7008	0.3175	0.02742	8	8	16.37	98
MEKK1:180s vs. OptoNLS:30s	1.018	0.6846	0.3336	0.02742	8	8	17.2	98
MEKK1:180s vs. OptoNLS:60s	1.018	0.6505	0.3678	0.02742	8	8	18.96	98
MEKK1:180s vs. OptoNLS:180s	1.018	0.7849	0.2334	0.02742	8	8	12.04	98
MEKK1:180s vs. OptoNLS:600s	1.018	0.8315	0.1867	0.02742	8	8	9.63	98
MEKK1:600s vs. OptoNLS:Darkness	1.009	0.9885	0.02017	0.02742	8	8	---	98
MEKK1:600s vs. OptoNLS:7.5s	1.009	0.695	0.3137	0.02742	8	8	16.17	98
MEKK1:600s vs. OptoNLS:15s	1.009	0.7008	0.3079	0.02742	8	8	15.88	98
MEKK1:600s vs. OptoNLS:30s	1.009	0.6846	0.324	0.02742	8	8	16.71	98
MEKK1:600s vs. OptoNLS:60s	1.009	0.6505	0.3581	0.02742	8	8	18.47	98
MEKK1:600s vs. OptoNLS:180s	1.009	0.7849	0.2238	0.02742	8	8	11.54	98
MEKK1:600s vs. OptoNLS:600s	1.009	0.8315	0.1771	0.02742	8	8	9.134	98
OptoNLS:Darkness vs. OptoNLS:7.5s	0.9885	0.695	0.2935	0.02742	8	8	15.13	98
OptoNLS:Darkness vs. OptoNLS:15s	0.9885	0.7008	0.2877	0.02742	8	8	14.84	98
OptoNLS:Darkness vs. OptoNLS:30s	0.9885	0.6846	0.3038	0.02742	8	8	15.67	98
OptoNLS:Darkness vs. OptoNLS:60s	0.9885	0.6505	0.338	0.02742	8	8	17.43	98
OptoNLS:Darkness vs. OptoNLS:180s	0.9885	0.7849	0.2036	0.02742	8	8	10.5	98
OptoNLS:Darkness vs. OptoNLS:600s	0.9885	0.8315	0.1569	0.02742	8	8	8.094	98
OptoNLS:7.5s vs. OptoNLS:15s	0.695	0.7008	-0.005785	0.02742	8	8	---	98
OptoNLS:7.5s vs. OptoNLS:30s	0.695	0.6846	0.01033	0.02742	8	8	---	98
OptoNLS:7.5s vs. OptoNLS:60s	0.695	0.6505	0.04448	0.02742	8	8	---	98
OptoNLS:7.5s vs. OptoNLS:180s	0.695	0.7849	-0.08989	0.02742	8	8	4.636	98
OptoNLS:7.5s vs. OptoNLS:600s	0.695	0.8315	-0.1365	0.02742	8	8	7.041	98
OptoNLS:15s vs. OptoNLS:30s	0.7008	0.6846	0.01612	0.02742	8	8	---	98
OptoNLS:15s vs. OptoNLS:60s	0.7008	0.6505	0.05027	0.02742	8	8	2.592	98
OptoNLS:15s vs. OptoNLS:180s	0.7008	0.7849	-0.08411	0.02742	8	8	4.337	98
OptoNLS:15s vs. OptoNLS:600s	0.7008	0.8315	-0.1308	0.02742	8	8	6.743	98
OptoNLS:30s vs. OptoNLS:60s	0.6846	0.6505	0.03415	0.02742	8	8	---	98
OptoNLS:30s vs. OptoNLS:180s	0.6846	0.7849	-0.1002	0.02742	8	8	5.168	98
OptoNLS:30s vs. OptoNLS:600s	0.6846	0.8315	-0.1469	0.02742	8	8	7.574	98
OptoNLS:60s vs. OptoNLS:180s	0.6505	0.7849	-0.1344	0.02742	8	8	6.929	98
OptoNLS:60s vs. OptoNLS:600s	0.6505	0.8315	-0.181	0.02742	8	8	9.335	98
OptoNLS:180s vs. OptoNLS:600s	0.7849	0.8315	-0.04665	0.02742	8	8	2.405	98

[truncated: 16 more sheets: 2way Fig 7D OptoNLS MEKK1 inhib, 2way Fig 8 B dark plate wts, 2way Fig 8 C CTL WTS light, 2way Fig 8D OptoNES WTS, 2way Fig 8E OptoNES WTS inhibit, 2way Fig 8F OptoNLS WTS, 2way Fig 8G OptoNLS WTS inhibit, 1 way Fig 9C LOV2 mut pull down, 2 way Fig 10C 1-13 F or not, 1way Fig 10 D 1-10F 1-13F, 1way Fig10E Optop38i F or not, 1way Fig10F 5-13 serial pd, Fig 10G t-test , 1 way Fig 10 H 3-13F IE, 1 way Fig 10 H 5-13F CA, 1 way Fig10 I Optop38i blotting]
